# Supplementary material for: Identification of novel biomarkers to distinguish clear cell and non-clear cell renal cell carcinoma using bioinformatics and machine learning
Source: PLoS One. 2024 Jun 10;19(6):e0305252. doi: 10.1371/journal.pone.0305252 (PMC11164351; doi:10.1371/journal.pone.0305252)
Supplement: S1 Table — (XLSX) [file pone.0305252.s001.xlsx]

## Sheet: KIRC_TCGA
Supplemental table 1 : The differential genes expression dataset of ccRCC was obtained from the TCGA publish database via OncoDB.
Gene	FDRAdjustedP-value	CancerSampleMed	NormalSampleMed	|log2FC|
UMOD	9.9e-16	1	10691	-13.38
SLC12A1	9.8e-17	1	1835.7	-10.84
AQP2	8.3e-18	1	1764.6	-10.79
KNG1	q<=5.7e-20	1	726.4	-9.51
KCNJ1	q<=5.7e-20	1	583.8	-9.19
FXYD4	5e-13	1	517.1	-9.01
CLCNKB	q<=5.7e-20	1	394.1	-8.62
CALB1	4.9e-12	1	389.2	-8.61
CA9	q<=5.7e-20	358.6	1	8.49
RHCG	1.8e-09	1	265.2	-8.05
TMEM213	q<=5.7e-20	1	237	-7.89
MT1H	1.7e-09	1.8	411.8	-7.84
ATP6V0A4	q<=5.7e-20	1	218.4	-7.77
SERPINA5	q<=5.7e-20	2.1	451.9	-7.73
CLDN8	4.3e-18	1	193.6	-7.6
SLC22A8	3.2e-10	1	191	-7.58
SFRP1	q<=5.7e-20	1.8	332.2	-7.49
SLC13A3	1.7e-09	1	175.6	-7.42
SLC12A3	7.4e-11	1	167.6	-7.39
CLCNKA	1.7e-12	1	162.7	-7.35
SCNN1G	q<=5.7e-20	1	157.2	-7.3
DUSP9	7.8e-19	1	155.6	-7.28
FABP1	1.6e-09	1.9	273.8	-7.18
TMEM52B	3.1e-14	1.5	218.6	-7.18
SLC4A1	3.5e-18	1	143.7	-7.17
NDUFA4L2	q<=5.7e-20	3534.6	27.3	7.02
GGT6	q<=5.7e-20	1	125.7	-6.97
SCNN1B	q<=5.7e-20	1	121.8	-6.93
NPHS2	1.6e-12	1	120.2	-6.91
EGF	8e-16	1.5	176.1	-6.9
SLC34A1	1.7e-09	1	115.5	-6.85
TMPRSS2	q<=5.7e-20	1	115.6	-6.85
FABP7	q<=5.7e-20	109.3	1	6.77
PROM2	q<=5.7e-20	1.4	149.3	-6.76
RAB25	q<=5.7e-20	1	104.1	-6.7
ATP6V0D2	9.3e-10	1	102.8	-6.68
MT1G	1.8e-10	23	2322.8	-6.66
HPD	2.5e-10	2	202.6	-6.66
ALDOB	1.3e-10	24	2364.5	-6.62
TFCP2L1	q<=5.7e-20	1.2	121.5	-6.62
XPNPEP2	4.5e-10	1	94.7	-6.56
CLDN19	2.3e-16	1	93.1	-6.54
SLC6A3	q<=5.7e-20	91.7	1	6.52
PNCK	q<=5.7e-20	90.5	1	6.5
CLDN16	5.5e-18	1	88.8	-6.47
MCCD1	1.2e-16	1	87.3	-6.45
PCP4	4.2e-10	1	85.1	-6.41
TSPAN8	1.1e-14	1.4	120.6	-6.41
KCNJ10	q<=5.7e-20	1	83.9	-6.39
PLG	7e-08	1	80.3	-6.33
ADGRF1	1.5e-18	1	78.8	-6.3
TNFAIP6	q<=5.7e-20	76.2	1	6.25
HRG	0.00014	1	70.1	-6.13
ANGPTL4	q<=5.7e-20	1286	18.7	6.1
SPTBN2	6e-18	1	68.4	-6.09
L1CAM	1.6e-17	1	67.7	-6.08
NDNF	7.3e-11	1	66.2	-6.05
PRDM16-DT	8.6e-15	1	65.7	-6.04
NPTX2	q<=5.7e-20	62	1	5.96
ATP6V1G3	1.8e-11	1	61.4	-5.94
CD70	q<=5.7e-20	60	1	5.91
FOXI1	7.2e-08	1	59.7	-5.9
SLC26A7	1.3e-14	1	59.3	-5.89
DIO1	1e-08	1	59.3	-5.89
COL23A1	q<=5.7e-20	197.5	3.4	5.88
PPP1R1A	3.1e-12	3.9	224.8	-5.84
MUC15	1.4e-15	1	54.3	-5.76
VTCN1	1.7e-16	1	54.2	-5.76
LHX1-DT	q<=5.7e-20	1	53.5	-5.74
FABP6	q<=5.7e-20	52.9	1	5.73
INPP5J	5.6e-14	1.2	63.7	-5.71
FAM3B	q<=5.7e-20	1	52.3	-5.71
SOSTDC1	1.5e-19	1.2	62.2	-5.65
DPEP1	4.9e-10	4.3	206	-5.6
CASR	q<=5.7e-20	1	46.9	-5.55
SLC13A2	1.6e-10	1	45.8	-5.52
ESRRB	1.6e-14	1	44.6	-5.48
LINC01762	q<=5.7e-20	1	44	-5.46
MYOCOS	q<=5.7e-20	43.7	1	5.45
SCNN1A	q<=5.7e-20	8.7	372.1	-5.43
DMRT2	3.3e-14	1	42.7	-5.42
CRHBP	3.9e-12	1.6	66.2	-5.4
NELL1	1e-17	1	41.2	-5.37
ENPP3	q<=5.7e-20	252.9	6.4	5.32
HEPACAM2	0.00021	1	38.3	-5.26
PLPPR1	q<=5.7e-20	1	38.1	-5.25
SMIM5	q<=5.7e-20	1	38	-5.25
SLC9A4	q<=5.7e-20	1	38	-5.25
TACSTD2	5.3e-11	10.7	408.3	-5.25
MFSD4A	8e-14	5.8	219.2	-5.24
CYP2J2	q<=5.7e-20	174	4.6	5.23
HIF1A-AS3	q<=5.7e-20	57.5	1.5	5.22
C16orf89	2.3e-13	1.5	57.2	-5.22
ADH1C	1.4e-09	1	36.8	-5.2
HSF4	q<=5.7e-20	62.4	1.8	5.14
SUSD4	4.5e-19	1.5	54.2	-5.14
GPC3	q<=5.7e-20	4.8	165.5	-5.12
HILPDA	q<=5.7e-20	334.1	9.8	5.09
PAH	7.1e-09	3.1	106	-5.08
HS6ST2	q<=5.7e-20	1	33.8	-5.08
RANBP3L	4.5e-12	1	33.9	-5.08
WNK4	q<=5.7e-20	1.7	58.3	-5.07
PRR15	1.6e-16	1.4	46.7	-5.05
DNER	q<=5.7e-20	1	33	-5.04
MAL	q<=5.7e-20	42.2	1369.2	-5.02
HOXB9	9.7e-20	1.8	59.2	-5
APOC1	q<=5.7e-20	118.2	3.7	4.98
CTXN3	7.3e-10	1	31.5	-4.98
SLC36A2	6.6e-10	1	30.9	-4.95
NNMT	q<=5.7e-20	870.5	28.1	4.95
FGF1	5e-13	3.3	101	-4.95
NR0B2	9.7e-12	1	30.3	-4.92
C3	q<=5.7e-20	684.4	22.7	4.91
F11	4.1e-19	1	29.7	-4.89
SLC22A7	5.7e-09	1	29.7	-4.89
PRR15L	q<=5.7e-20	2.1	62.9	-4.88
TNNC1	q<=5.7e-20	1	28.9	-4.85
DGCR5	q<=5.7e-20	56.8	2	4.84
CHGB	3.6e-13	1	28.6	-4.84
CNTN1	q<=5.7e-20	1	28.5	-4.83
FREM1	q<=5.7e-20	1	28	-4.81
FGF9	7.4e-18	1	27.9	-4.8
C7	3.9e-15	15	419.2	-4.8
TMEM45B	q<=5.7e-20	2.2	59.5	-4.79
IRX2	q<=5.7e-20	1	27.5	-4.78
CHL1	q<=5.7e-20	1	27.3	-4.77
LINC00887	q<=5.7e-20	27.1	1	4.76
NAT8L	5.9e-15	1	27	-4.76
EHF	2.8e-13	1	27	-4.75
FAM151A	1.9e-09	2.9	77.3	-4.72
SIM2	2.4e-15	1	25.9	-4.7
ESRP1	q<=5.7e-20	1	25.9	-4.69
LINC00645	q<=5.7e-20	1	25.9	-4.69
FAM167A	q<=5.7e-20	1	25.7	-4.68
KRT7	4.2e-12	6.2	156.8	-4.66
TCEAL2	6.4e-20	1	25.1	-4.65
GCGR	1.5e-18	1	24.9	-4.64
SLC47A2	8.9e-11	1.9	45.8	-4.62
SLC9A3	5.3e-13	2	48.2	-4.59
TMEM30B	q<=5.7e-20	2	48.7	-4.58
PVT1	q<=5.7e-20	23.6	1	4.56
ANKRD2	2.8e-11	1	23.4	-4.55
SLC30A2	5.3e-12	1	23.4	-4.55
TDGF1	9.1e-10	1	23.5	-4.55
LINC00462	q<=5.7e-20	23.3	1	4.54
STC2	q<=5.7e-20	84.3	3.7	4.53
TMEM207	1.5e-12	1	22.8	-4.51
TREM2	q<=5.7e-20	61.7	2.7	4.51
RHBG	3.4e-10	1	22.6	-4.5
ELF5	5.3e-07	1	22.5	-4.49
GATA3	q<=5.7e-20	3.6	79.6	-4.47
SH3GL2	q<=5.7e-20	1	22.2	-4.47
CLIC5	4.3e-12	5.2	115.5	-4.47
CWH43	q<=5.7e-20	1	22.2	-4.47
HMGCS2	3.5e-05	11.6	255.5	-4.47
G6PC1	1.9e-07	1.3	28	-4.47
CHRDL1	4.1e-11	1	22	-4.46
WT1	1.3e-10	1	21.9	-4.45
LINC02348	q<=5.7e-20	21.9	1	4.45
EGLN3	q<=5.7e-20	595.6	27.4	4.44
SLC6A19	1.7e-07	3.2	68.2	-4.43
PAPPA2	5.4e-09	1	21.6	-4.43
TFAP2B	q<=5.7e-20	1	21.2	-4.41
LYPD6B	5.7e-14	1	21.1	-4.4
TCF21	5.9e-19	1.7	36.6	-4.4
NUPR2	q<=5.7e-20	1	21	-4.39
DOC2A	q<=5.7e-20	21	1	4.39
SLC22A6	1.7e-08	7.4	153.8	-4.38
SOST	3.6e-11	1	20.6	-4.37
AFM	1e-08	1	20.7	-4.37
RALYL	q<=5.7e-20	1	20.7	-4.37
PLA2G4F	q<=5.7e-20	1	20.6	-4.36
MYO3B	q<=5.7e-20	1	20.6	-4.36
BSND	q<=5.7e-20	1	20.4	-4.35
ADH1B	4.8e-12	3.6	72.8	-4.34
S100A2	2.4e-10	7.4	148	-4.32
GABRD	q<=5.7e-20	19.4	1	4.28
CP	q<=5.7e-20	155.8	8	4.28
HSD11B2	q<=5.7e-20	46	892.3	-4.28
NRK	q<=5.7e-20	1	19.3	-4.27
PTGER1	1.8e-10	1	19.1	-4.26
TJP3	q<=5.7e-20	1	18.9	-4.24
BMPR1B	3e-11	1	18.8	-4.23
IDO1	q<=5.7e-20	36.9	2	4.22
LAD1	q<=5.7e-20	3.2	58.4	-4.21
SLPI	0.00079	8.1	149.1	-4.2
LIPH	6.1e-15	1	18.3	-4.2
ANGPTL3	6.1e-10	1.5	28.2	-4.2
C1orf116	q<=5.7e-20	1	18.2	-4.19
C5orf46	q<=5.7e-20	18.1	1	4.18
UCHL1	q<=5.7e-20	11.6	208	-4.17
SLC52A3	q<=5.7e-20	1.5	27.7	-4.17
LUCAT1	q<=5.7e-20	20.2	1.1	4.15
CDH3	1.3e-19	1	17.6	-4.14
ANGPTL1	q<=5.7e-20	1.2	20.5	-4.14
LINC02188	q<=5.7e-20	69.6	3.9	4.14
LRRN2	q<=5.7e-20	1.6	27.9	-4.13
DDN	1.3e-11	1	17.3	-4.12
SDS	6.8e-17	17.1	1	4.1
ERBB4	q<=5.7e-20	1	17.1	-4.09
CYP4F2	9.2e-09	1	17	-4.09
GRIK5	q<=5.7e-20	1	16.9	-4.08
DCN	2.2e-18	14	236	-4.08
SCARB1	q<=5.7e-20	164.1	9.8	4.07
ARMH4	q<=5.7e-20	1.8	29.8	-4.07
PRRG2	q<=5.7e-20	1.5	25	-4.06
PRR35	q<=5.7e-20	1	16.6	-4.06
SHISA3	q<=5.7e-20	4	67.3	-4.06
FOLR3	1.7e-19	1	16.6	-4.05
SPAG4	q<=5.7e-20	76	4.6	4.05
RAB42	q<=5.7e-20	27.4	1.7	4.04
TMEM178A	q<=5.7e-20	3.1	50.4	-4.04
SEMA5B	q<=5.7e-20	96.5	5.9	4.03
EPB41L4B	q<=5.7e-20	1	16.4	-4.03
CA10	q<=5.7e-20	1	16.3	-4.03
AVPR2	4.3e-12	1.4	22.5	-4.03
KLK6	9.2e-13	1	16.1	-4.01
LINC02432	2.6e-16	1.3	20.3	-3.98
NXPH4	q<=5.7e-20	22.6	1.4	3.98
ESRRG	q<=5.7e-20	3.9	61.4	-3.97
TUBB2B	7.5e-19	1.4	22	-3.97
IRX1	1.2e-16	1	15.6	-3.96
SIM1	1e-15	1.8	27.6	-3.96
INHBB	q<=5.7e-20	53.3	3.4	3.96
PIGR	8.3e-07	18.6	285.6	-3.94
MISP	1.9e-18	1.6	25.3	-3.94
SLC7A8	3.5e-12	12.5	191.2	-3.93
TFAP2A	q<=5.7e-20	1	15.3	-3.93
CDCA2	q<=5.7e-20	15.1	1	3.92
HSPA2	1.3e-12	14.3	216.4	-3.92
ATP6V1C2	6.8e-16	1	15.2	-3.92
CYP24A1	0.00044	1	15	-3.91
NHLRC4	q<=5.7e-20	1	15.5	-3.9
SEMA3B-AS1	7.8e-19	1	14.8	-3.88
SYT7	2.8e-13	1	14.7	-3.88
SLC15A2	q<=5.7e-20	1.4	20.7	-3.88
RNF150	q<=5.7e-20	1.7	25.6	-3.88
SOWAHA	q<=5.7e-20	1	14.6	-3.87
DAO	7.4e-10	3.4	48.9	-3.86
AHNAK2	q<=5.7e-20	14.4	1	3.85
LOC101927972	q<=5.7e-20	14.4	1	3.84
PDGFRA	1.2e-13	2.1	29.2	-3.83
TRPV6	q<=5.7e-20	1	14.2	-3.83
MAPK4	3.1e-19	1	14.2	-3.83
CKMT2	4e-05	2.4	34	-3.82
ALDH1A2	q<=5.7e-20	3.4	47.1	-3.8
EPN3	3.8e-19	1	14	-3.8
KLK7	1.7e-12	1	13.9	-3.8
RPS6KA6	q<=5.7e-20	1.1	14.9	-3.8
PAK6	q<=5.7e-20	1	13.9	-3.79
HSPB7	2.4e-09	2.3	31.2	-3.78
SLC9A2	q<=5.7e-20	1	13.7	-3.78
SLC5A2	2.1e-10	1	13.8	-3.78
LINC01426	q<=5.7e-20	14.3	1	3.77
CYP17A1	0.00042	1	13.6	-3.77
TMEM72	q<=5.7e-20	14.8	200.8	-3.77
SLC4A9	3.8e-14	1	13.5	-3.76
B4GALNT3	q<=5.7e-20	1.4	18.8	-3.75
TNFSF9	q<=5.7e-20	13.5	1	3.75
TMPRSS4	5.2e-13	1	13.3	-3.74
CNKSR1	q<=5.7e-20	1	13.4	-3.74
GRHL2	q<=5.7e-20	1	13.3	-3.74
PRDM16	2e-17	1	13.3	-3.74
CLSTN2	3.9e-14	1	13.3	-3.73
LINC02294	1.8e-09	1	13.3	-3.73
BMP7	3.5e-19	1	13.2	-3.72
PTH1R	5.7e-14	20.4	268.8	-3.72
PSAT1	4.3e-10	8.2	107.4	-3.72
HK2	q<=5.7e-20	45.1	3.4	3.72
ENPP6	1.3e-09	1	13	-3.71
HOXB-AS3	q<=5.7e-20	3.6	47.7	-3.71
PHYHD1	q<=5.7e-20	4.2	54.4	-3.7
UPP2	2.7e-09	1	12.9	-3.69
GPRC5A	8.6e-11	2	25.1	-3.68
LINC01606	q<=5.7e-20	1	12.8	-3.68
FAM222A	5.9e-20	1.3	17.2	-3.68
PAPPA	q<=5.7e-20	1	12.8	-3.68
TYRP1	2.9e-13	1	12.7	-3.67
CEL	6.9e-12	1	12.7	-3.67
CCDC181	q<=5.7e-20	1	12.6	-3.66
DEFB1	9.8e-16	221.1	2797.4	-3.66
ITGAX	q<=5.7e-20	18.3	1.5	3.66
LRRC2	q<=5.7e-20	1	12.6	-3.66
CRB2	1.3e-10	1	12.5	-3.65
REG1A	5.6e-10	38.8	3.1	3.64
SLC22A12	3.6e-07	12.9	160.7	-3.64
SLC4A11	7.4e-07	1.2	15.5	-3.64
GPAT3	7.4e-19	10.4	129.9	-3.64
CDKN2A	q<=5.7e-20	12.4	1	3.63
ARL4D	2.2e-16	6.4	78.7	-3.63
PIK3C2G	q<=5.7e-20	1	12.3	-3.62
ADAMTS16	3.1e-16	1	12.3	-3.62
LOC100506444	3.7e-10	1	12.3	-3.62
KLHL14	5.5e-16	1	12.2	-3.61
IGFBP3	q<=5.7e-20	2236.1	182.8	3.61
IL1RL1	3.6e-07	2.9	35	-3.61
FA2H	8e-19	1	12.2	-3.61
TOX3	q<=5.7e-20	1.7	21.2	-3.6
SLC16A7	4.3e-17	2.8	33.7	-3.59
PCK1	1.7e-08	34.2	412.3	-3.59
ST8SIA4	q<=5.7e-20	31	2.6	3.59
ESM1	q<=5.7e-20	320.2	26.5	3.59
PROM1	2.1e-10	10	119.1	-3.57
PGF	q<=5.7e-20	105.1	8.8	3.57
LOC105374428	q<=5.7e-20	1	11.9	-3.57
PDE1A	q<=5.7e-20	9	105.8	-3.56
GSTM3	2.3e-17	12.2	143	-3.55
LINC01874	2.1e-07	1	11.7	-3.55
AIF1L	q<=5.7e-20	77.2	896.2	-3.54
SCIN	q<=5.7e-20	8.5	98.3	-3.53
MTURN	q<=5.7e-20	12	138.6	-3.53
COL5A3	q<=5.7e-20	14.7	1.3	3.53
LHX1	q<=5.7e-20	1	11.6	-3.53
ERICH4	2.5e-11	1	11.4	-3.52
CPN2	0.00028	1	11.5	-3.52
TRNP1	4.3e-19	2.4	27.2	-3.5
CES4A	q<=5.7e-20	13.5	1.2	3.5
IYD	1.5e-10	1	11.2	-3.49
FCGR3A	q<=5.7e-20	149.3	13.3	3.49
ODF3B	q<=5.7e-20	66.6	6	3.48
GPC5	9.4e-14	1	11.2	-3.48
C1orf226	q<=5.7e-20	1.5	17.1	-3.48
DUSP15	8.7e-13	3.5	39.1	-3.48
REEP6	8.5e-14	3.3	36.9	-3.48
CREB3L3	q<=5.7e-20	13.1	1.2	3.47
PACRG	6e-14	1.7	18.5	-3.47
TMEM91	q<=5.7e-20	60.1	5.4	3.47
OVCH2	q<=5.7e-20	1	11.1	-3.47
PROC	2.5e-08	1.5	16.8	-3.47
ERVMER34-1	6.6e-17	1	11.1	-3.47
DPP6	9.5e-13	1	11	-3.46
CERNA2	q<=5.7e-20	50.8	4.6	3.45
SYNE4	q<=5.7e-20	1.2	12.7	-3.45
FBXO2	9.3e-13	4.1	44.9	-3.45
PROX1	1.9e-10	1	10.9	-3.44
SERPINA4	2.4e-10	1	10.9	-3.44
MOXD1	1.3e-09	5.1	55.4	-3.44
C21orf62	7.2e-17	1.4	14.7	-3.44
ANXA3	q<=5.7e-20	8.2	89.2	-3.43
CBLC	q<=5.7e-20	1.2	12.7	-3.43
TMC4	q<=5.7e-20	9	96.3	-3.42
SEMA6D	3.3e-16	3.6	38.9	-3.42
PIPOX	4.2e-10	8.9	95.5	-3.42
MAB21L4	2e-09	1	10.6	-3.41
PTPRO	2.4e-11	4.5	48	-3.41
ARG2	8.1e-11	6.6	69.9	-3.41
NETO2	q<=5.7e-20	26.2	2.5	3.4
SLC44A4	q<=5.7e-20	10.9	113.8	-3.39
SCD	q<=5.7e-20	217.6	20.8	3.39
SLC34A3	1.3e-08	1	10.3	-3.37
VWF	q<=5.7e-20	336.6	32.7	3.37
WNT9B	1.3e-07	1	10.4	-3.37
NIPAL1	2.7e-11	1	10.2	-3.36
GLOD5	4.1e-18	1.3	13.7	-3.35
PCSK1N	9.7e-19	7.8	79.8	-3.35
STRA6	4.8e-10	1	10.2	-3.35
GATA3-AS1	6.6e-18	1	10.2	-3.35
SLC17A4	q<=5.7e-20	29.5	2.9	3.34
CYP27B1	2.1e-07	1	10.4	-3.34
ADORA3	q<=5.7e-20	14.6	1.5	3.33
GALNT3	8.4e-18	2.9	28.9	-3.33
C6orf223	q<=5.7e-20	22.7	2.3	3.32
HPGD	4.3e-11	6.6	65.6	-3.32
MPP7	q<=5.7e-20	3.1	30.8	-3.32
LOX	q<=5.7e-20	109.8	11	3.32
RNASET2	q<=5.7e-20	33.1	3.4	3.31
CALCA	2.9e-05	1	9.9	-3.31
AP1M2	q<=5.7e-20	13.6	134.6	-3.31
CLDN14	3.7e-08	1.1	11.1	-3.31
VEGFA	q<=5.7e-20	1159.4	117	3.31
CYP4F3	1.6e-07	1	9.9	-3.31
IL2RB	q<=5.7e-20	16.4	1.6	3.31
HHLA2	q<=5.7e-20	67.2	6.8	3.3
ATP12A	5.5e-14	1	9.9	-3.3
CSDC2	3.6e-09	3.5	34.1	-3.3
TAGLN3	1.2e-16	1	9.8	-3.3
B4GALNT2	7.1e-09	1	9.8	-3.3
KISS1R	q<=5.7e-20	9.8	1	3.3
NOL3	q<=5.7e-20	167.9	17	3.3
COL4A6	q<=5.7e-20	1	9.9	-3.3
ANGPT2	q<=5.7e-20	53.8	5.5	3.29
SIGLEC10	q<=5.7e-20	9.8	1	3.29
EPCAM	q<=5.7e-20	65.4	635	-3.28
SCGN	q<=5.7e-20	25.7	2.7	3.27
CD2	q<=5.7e-20	29.8	3.1	3.27
ENO2	q<=5.7e-20	223.1	23.1	3.27
PCDH9	q<=5.7e-20	1	9.6	-3.26
SLC38A4	8.6e-05	1	9.6	-3.26
CA8	5.7e-07	1	9.6	-3.26
NAP1L2	q<=5.7e-20	2.3	22.1	-3.26
NKG7	q<=5.7e-20	70.6	7.5	3.24
RASSF10	q<=5.7e-20	1	9.4	-3.24
DNASE1	2e-14	10.4	98	-3.24
PTGER3	q<=5.7e-20	49.4	466.1	-3.24
PLCXD3	3.4e-13	1	9.4	-3.23
LIX1	7.3e-05	1	9.4	-3.23
MPPED2	q<=5.7e-20	2.7	25	-3.23
PPP1R1B	1.9e-08	1	9.4	-3.23
APCDD1L	3.4e-07	1	9.3	-3.22
SLC16A1-AS1	q<=5.7e-20	12	1.3	3.21
SLC16A5	2.6e-12	6.1	56.3	-3.2
MIR210HG	q<=5.7e-20	27.2	3	3.2
SLC16A3	q<=5.7e-20	217.9	23.8	3.2
PRSS22	4.6e-11	1	9.2	-3.2
OGDHL	2.6e-18	34.3	311.8	-3.19
CXCL9	q<=5.7e-20	46.8	5.1	3.19
MAN1C1	q<=5.7e-20	7.1	64.7	-3.19
LOC101928596	2.3e-17	1	9.1	-3.18
PLCL1	q<=5.7e-20	6.9	61.5	-3.17
TMEM61	1e-16	1	9	-3.17
IGF2BP2	8.1e-16	1.1	10.1	-3.17
ANO5	q<=5.7e-20	1	9	-3.17
MSC	q<=5.7e-20	32	3.6	3.16
GNLY	q<=5.7e-20	29.9	3.4	3.16
FYB2	1.5e-16	1	8.9	-3.16
ANK2	q<=5.7e-20	12.7	113.4	-3.16
BTBD11	1.9e-14	1.1	9.8	-3.16
RASD2	q<=5.7e-20	11.1	1.2	3.16
LMO3	9.2e-12	1	8.9	-3.15
MRGPRF	3e-17	1.4	12.6	-3.15
COL9A2	q<=5.7e-20	3.3	29	-3.15
CGN	q<=5.7e-20	6	53.4	-3.15
ACSF2	7.5e-11	15.8	140.1	-3.15
CXCR4	q<=5.7e-20	293.1	33.1	3.15
STK32A	2.7e-15	1	8.8	-3.14
RGS1	q<=5.7e-20	198.1	22.5	3.14
CAPN6	6.4e-08	3.8	33.9	-3.14
AQP5-AS1	1.2e-15	1	8.8	-3.13
MECOM	q<=5.7e-20	16.4	143.6	-3.13
CXCL11	q<=5.7e-20	9.1	1	3.12
PLEKHB1	q<=5.7e-20	4.9	41.8	-3.11
CLDN11	2.5e-10	1.1	9.4	-3.1
COL4A5	q<=5.7e-20	3.1	26.7	-3.1
GP2	9.9e-12	1	8.6	-3.1
HPCAL4	2.3e-08	1	8.6	-3.1
RUNX3	q<=5.7e-20	14.6	1.7	3.1
LOC100130691	1.5e-09	1.2	10.5	-3.1
BDH1	q<=5.7e-20	3.1	26.6	-3.1
SUCNR1	8.6e-11	6.7	57.2	-3.1
EFHD1	q<=5.7e-20	61.4	524.9	-3.1
DIRAS1	1.6e-17	1	8.5	-3.09
LILRB4	q<=5.7e-20	14.9	1.8	3.09
GZMH	q<=5.7e-20	19.1	2.2	3.09
CPAMD8	5.8e-14	3.5	29.7	-3.09
ITGB6	5e-06	5.2	43.9	-3.08
S100A14	3.4e-19	5.2	44	-3.08
SLC26A4	2e-08	1	8.5	-3.08
PLA2G7	q<=5.7e-20	8.4	1	3.08
PLIN2	q<=5.7e-20	1241.1	147	3.08
GDF6	q<=5.7e-20	8.4	1	3.07
MCOLN3	3.6e-19	1	8.4	-3.07
CD8A	q<=5.7e-20	20.2	2.4	3.07
SHISA2	1.9e-11	1	8.4	-3.07
ATP1A1	q<=5.7e-20	233.5	1963.9	-3.07
OXGR1	2.6e-14	1	8.4	-3.07
APCDD1L-DT	1.5e-11	1	8.3	-3.06
SIRLNT	6.2e-10	1	8.3	-3.06
AGXT	0.00015	1	8.3	-3.06
VAT1L	2.1e-07	1	8.3	-3.05
GAS2L3	q<=5.7e-20	18.6	2.2	3.05
PSORS1C1	q<=5.7e-20	13.3	1.6	3.04
CYP2B6	2e-08	1	8.2	-3.04
ASPDH	3.4e-10	5	41.1	-3.04
SCD5	q<=5.7e-20	18.3	149.8	-3.04
SLC2A12	q<=5.7e-20	1	8.2	-3.04
CD3D	q<=5.7e-20	28.5	3.5	3.03
MAL2	1.8e-16	22.6	184.5	-3.03
FCGR1A	q<=5.7e-20	12	1.5	3.03
GZMA	q<=5.7e-20	39.1	4.8	3.03
IGFBP2	q<=5.7e-20	34.8	283.8	-3.03
LOXL2	q<=5.7e-20	61.5	7.5	3.03
CGREF1	q<=5.7e-20	37.6	4.6	3.02
DNASE1L3	q<=5.7e-20	9.4	75.9	-3.02
PIK3R5	q<=5.7e-20	10.2	1.3	3.02
TYMP	q<=5.7e-20	124.6	15.3	3.02
FAM81A	q<=5.7e-20	2	16.4	-3.02
CD84	q<=5.7e-20	9	1.1	3.02
TMEM174	5.3e-08	9.1	73.5	-3.01
DACT2	1.9e-13	1	8	-3
PTHLH	q<=5.7e-20	8	1	3
TNFRSF4	q<=5.7e-20	19.5	2.4	3
GBP5	q<=5.7e-20	12.4	1.6	3
LILRB1	q<=5.7e-20	14.6	1.8	3
HRH2	q<=5.7e-20	30.9	3.9	3
LGI2	3.7e-09	1.3	10.5	-3
FAM245A	q<=5.7e-20	1	7.9	-2.99
EMX1	q<=5.7e-20	12.5	99.4	-2.99
DIRAS3	q<=5.7e-20	1.8	13.9	-2.99
POU5F1	q<=5.7e-20	34	4.3	2.98
LGI4	q<=5.7e-20	29.7	3.8	2.98
CD300A	q<=5.7e-20	34.5	4.4	2.98
BHLHE41	q<=5.7e-20	95.3	12	2.98
CD96	q<=5.7e-20	8.4	1.1	2.98
SLC7A13	1.8e-06	1	7.9	-2.98
MRAP2	4.7e-14	1	7.8	-2.97
CTSW	q<=5.7e-20	23.9	3.1	2.97
SLAMF6	q<=5.7e-20	7.9	1	2.97
CD3E	q<=5.7e-20	44.1	5.7	2.96
GABRA2	3.8e-15	1	7.8	-2.96
CST7	q<=5.7e-20	32.8	4.2	2.96
PTGFR	1.3e-09	1	7.8	-2.96
LINC02121	1.2e-09	1	7.8	-2.96
ABAT	4.6e-11	9.3	72.2	-2.96
DIRAS2	q<=5.7e-20	17.7	2.3	2.95
CCL18	3.8e-18	7.7	1	2.95
CD247	q<=5.7e-20	17.1	2.2	2.95
GAD1	2.8e-06	1	7.7	-2.95
PRLR	2.5e-09	4.8	37	-2.94
PLPP4	q<=5.7e-20	1	7.7	-2.94
COL1A1	1.1e-14	261.2	34.1	2.94
FUT3	1.7e-08	1.1	8.4	-2.94
HOXB8	7.2e-18	5.1	39	-2.94
KCNK3	1.1e-19	26.6	3.5	2.94
SFTA2	1.2e-07	1	7.6	-2.93
CCL5	q<=5.7e-20	101.3	13.3	2.93
DACH1	3.7e-19	2.8	21	-2.93
ZAP70	q<=5.7e-20	7.6	1	2.92
MT1F	1.3e-11	73.6	551.5	-2.91
CDH4	q<=5.7e-20	7.5	1	2.91
TMEM45A	q<=5.7e-20	44.9	6	2.91
ARHGAP22	q<=5.7e-20	7.5	1	2.91
GLDC	1.1e-19	8.3	62.6	-2.91
LINC02783	1.2e-19	7.5	1	2.91
PARVG	q<=5.7e-20	11.8	1.6	2.91
NTNG1	2.7e-11	1	7.5	-2.9
MARVELD2	q<=5.7e-20	5	37.6	-2.9
BSPRY	q<=5.7e-20	4.6	34.4	-2.9
GAL3ST4	q<=5.7e-20	17.9	2.4	2.89
CD300LF	q<=5.7e-20	7.4	1	2.89
LDHD	2.4e-14	10.8	80	-2.89
HNF4A-AS1	1.1e-09	1	7.4	-2.88
KCNK13	1.9e-17	1.9	14.1	-2.88
TREH	5e-08	1.4	10.6	-2.88
CA4	6.7e-15	5.6	41.2	-2.88
PLA2R1	2.4e-11	3	22.4	-2.88
CYP4A22	0.00018	2.7	19.7	-2.88
OVOL1	6e-12	1.1	8.3	-2.87
MIR140	q<=5.7e-20	11.2	1.5	2.87
ADM	q<=5.7e-20	353.5	48.3	2.87
BATF	q<=5.7e-20	7.3	1	2.87
GPR27	6.4e-20	1.4	10.4	-2.87
GAS1	5.5e-18	2.3	16.5	-2.86
ALDH6A1	9.7e-13	22.1	160.3	-2.86
CAPN12	q<=5.7e-20	14.9	2.1	2.86
CD7	1.6e-05	12.6	1.7	2.86
CADM4	q<=5.7e-20	8	58	-2.85
VIM	q<=5.7e-20	2130.1	295.8	2.85
MYO1G	q<=5.7e-20	12.9	1.8	2.85
NTRK2	5e-15	7.5	53.9	-2.85
MYEOV	q<=5.7e-20	7.2	1	2.85
LZTS3	q<=5.7e-20	7.8	55.7	-2.84
CDO1	1.7e-15	1	7.1	-2.84
TMEM246-AS1	6.4e-08	3.3	23.3	-2.84
HAPLN1	q<=5.7e-20	7.1	1	2.83
PCSK6	q<=5.7e-20	52.7	7.4	2.83
LINC01485	3e-10	1	7.1	-2.82
RAP1GAP	9e-14	24.6	174.4	-2.82
KLRG2	3.7e-08	1	7	-2.82
CORO2B	q<=5.7e-20	2.5	17.8	-2.82
COL26A1	7.1e-09	1	7	-2.82
SLC22A13	8.6e-09	1	7.1	-2.82
PPFIA4	q<=5.7e-20	9.7	1.4	2.82
GABRP	1.1e-10	1	7	-2.81
MYH14	q<=5.7e-20	4.7	33.1	-2.81
LAMA4	q<=5.7e-20	63.2	9	2.81
GMPR	3.6e-17	8.7	61	-2.81
PNMA2	q<=5.7e-20	39.4	5.6	2.81
SLAMF7	q<=5.7e-20	15.8	2.3	2.81
CCDC160	q<=5.7e-20	2.1	14.4	-2.8
CXCR6	q<=5.7e-20	7.9	1.1	2.8
SLC1A3	q<=5.7e-20	14.1	2	2.8
GLRB	1.5e-15	1.2	8.6	-2.8
PFKFB2	q<=5.7e-20	6.7	46.7	-2.8
SSC4D	q<=5.7e-20	1.1	7.6	-2.8
ECRG4	4e-11	7.4	51.8	-2.8
ADH6	1e-09	4	27.8	-2.8
C2	q<=5.7e-20	16.1	2.3	2.79
UBE2C	1.5e-17	14.5	2.1	2.79
LINC01159	3e-15	3.2	22.3	-2.79
PCED1B-AS1	q<=5.7e-20	6.9	1	2.79
MAP6	q<=5.7e-20	2.3	16.2	-2.79
RASAL3	q<=5.7e-20	16.6	2.4	2.79
CSPG4	q<=5.7e-20	46.3	6.7	2.79
CXCL10	q<=5.7e-20	59.7	8.6	2.79
SLC14A1	2.8e-09	4.7	31.9	-2.78
CTHRC1	5.1e-17	31	4.5	2.78
FCAMR	4.3e-07	6.6	45.8	-2.78
COBLL1	q<=5.7e-20	18	123.6	-2.78
EYA4	6.8e-10	1	6.9	-2.78
SIT1	q<=5.7e-20	6.9	1	2.78
CHAC1	6.6e-11	2.2	15.1	-2.78
ABCA8	4.3e-11	2.1	14.5	-2.77
CCR5	q<=5.7e-20	12.1	1.8	2.77
KDF1	q<=5.7e-20	3.7	25.4	-2.77
FKBP10	q<=5.7e-20	188	27.5	2.77
LAMC2	6.2e-08	4.6	31.3	-2.77
TPSB2	4.1e-13	17.2	2.5	2.77
MMP9	7.9e-09	6.8	1	2.77
ADTRP	4e-07	2.1	14.1	-2.77
OLFML2B	q<=5.7e-20	48.5	7.1	2.77
RASD1	1.2e-14	38.5	260.7	-2.76
THSD4	q<=5.7e-20	4.1	28.1	-2.76
SLC29A2	1.8e-19	2.7	18.2	-2.76
SLC37A2	q<=5.7e-20	11.9	1.8	2.76
LINC01235	q<=5.7e-20	6.8	1	2.76
PADI2	1.2e-10	5.8	39.1	-2.76
ASPHD1	q<=5.7e-20	15.1	2.2	2.76
TENT5B	9.9e-07	1.6	10.6	-2.75
MIR200CHG	7.4e-14	1	6.7	-2.75
C1QB	q<=5.7e-20	525.3	78.4	2.75
MIR1270	q<=5.7e-20	6.7	1	2.75
LY86	q<=5.7e-20	37.6	5.6	2.75
TRIM9	q<=5.7e-20	8.3	1.2	2.75
SLIT2	1e-07	2.5	16.8	-2.74
CNGA1	1.4e-08	1	6.7	-2.74
GRIK3	q<=5.7e-20	6.7	1	2.74
HLA-DQB2	q<=5.7e-20	62.1	9.3	2.74
PRF1	q<=5.7e-20	25.3	3.8	2.74
MIR210	q<=5.7e-20	6.6	1	2.73
BCL2L10	q<=5.7e-20	1.2	8.2	-2.73
ACOT11	q<=5.7e-20	3.1	20.7	-2.73
LINC01020	1e-10	1	6.6	-2.72
STOX1	q<=5.7e-20	1.3	8.3	-2.72
DEGS2	8.5e-10	1.6	10.2	-2.72
QRFPR	q<=5.7e-20	14.7	2.3	2.71
FMO5	7e-17	7.6	49.5	-2.71
PFKFB4	q<=5.7e-20	22.2	3.4	2.71
TUBAL3	4.3e-10	1	6.5	-2.71
RALGPS1	q<=5.7e-20	2.8	18.3	-2.7
GAL3ST1	q<=5.7e-20	218.8	33.6	2.7
LAIR1	q<=5.7e-20	21.4	3.3	2.7
APBB1IP	q<=5.7e-20	60.4	9.3	2.7
TMSB4Y	6.9e-10	1	6.4	-2.69
MFSD6L	q<=5.7e-20	1	6.5	-2.69
LINC00113	5e-06	1	6.4	-2.69
C1QC	q<=5.7e-20	439.2	68	2.69
TNNI1	6.5e-17	1	6.5	-2.69
LAG3	q<=5.7e-20	6.5	1	2.69
HAO2	4.1e-09	20.9	134.4	-2.69
ITLN1	1.4e-09	1	6.5	-2.69
SNORD99	q<=5.7e-20	6.4	1	2.68
CD8B	q<=5.7e-20	6.4	1	2.68
C1QL1	q<=5.7e-20	20.2	3.2	2.68
CDH16	q<=5.7e-20	206.6	1324.9	-2.68
SMIM32	1e-07	7.1	45.4	-2.68
CXCR3	q<=5.7e-20	6.4	1	2.68
PON3	7.4e-09	1	6.6	-2.68
PLXDC1	q<=5.7e-20	20.2	3.2	2.67
OCLN	q<=5.7e-20	2.9	18.6	-2.67
SRGAP3	3.4e-16	1.3	8.4	-2.67
SASH3	q<=5.7e-20	20.6	3.2	2.67
SHROOM3	q<=5.7e-20	3.8	24.2	-2.67
TOP2A	7.5e-08	8.7	1.4	2.67
FAM169A	1e-11	1	6.4	-2.67
WNT7B	5.7e-08	1	6.3	-2.66
ITGAL	q<=5.7e-20	17.3	2.7	2.66
SNX20	q<=5.7e-20	8.3	1.3	2.65
PPM1H	q<=5.7e-20	4.7	29.8	-2.65
SIGLEC8	q<=5.7e-20	6.3	1	2.65
LAPTM5	q<=5.7e-20	186.4	29.8	2.65
PSTPIP1	q<=5.7e-20	8.4	1.3	2.65
MYO1F	q<=5.7e-20	23.6	3.8	2.65
TGFBI	7.7e-11	446.8	71.5	2.64
CD6	q<=5.7e-20	8.3	1.3	2.64
CYP4A11	1.6e-05	25.6	159.5	-2.64
NR3C2	q<=5.7e-20	6.7	41.9	-2.64
GZMB	q<=5.7e-20	15.4	2.5	2.63
KCTD1	q<=5.7e-20	13	80.9	-2.63
CCSER1	q<=5.7e-20	1	6.2	-2.63
ARHGEF38	1.1e-17	1	6.2	-2.63
CSF3R	q<=5.7e-20	15.3	2.5	2.63
PRSS35	9.7e-09	1.5	9.1	-2.63
OSCAR	q<=5.7e-20	6.9	1.1	2.63
TMC8	q<=5.7e-20	9.9	1.6	2.63
MYO3A	q<=5.7e-20	6.2	1	2.63
CYFIP2	4e-17	65.9	404.4	-2.62
CNTN3	2.7e-16	1	6.2	-2.62
CGNL1	q<=5.7e-20	28.3	173.8	-2.62
STRA8	q<=5.7e-20	6.1	1	2.62
ETV7	q<=5.7e-20	15	2.4	2.62
FGD2	q<=5.7e-20	11.4	1.9	2.61
LOC100506691	q<=5.7e-20	8.8	1.4	2.61
LINC00173	q<=5.7e-20	7.9	1.3	2.61
MRO	7.3e-09	2	12.2	-2.61
EPS8L1	8.6e-11	3.9	23.6	-2.61
CD27	q<=5.7e-20	6.1	1	2.61
CD3G	q<=5.7e-20	6.1	1	2.61
DTX1	4.5e-14	2.7	16.2	-2.6
LINC01612	1.5e-19	1	6.1	-2.6
IGSF6	q<=5.7e-20	17.7	2.9	2.6
LRRC19	q<=5.7e-20	8	48.5	-2.6
EBF2	q<=5.7e-20	6.2	1	2.6
TRIB3	q<=5.7e-20	49	8.1	2.6
IKZF1	q<=5.7e-20	12.6	2.1	2.59
TRPM2	q<=5.7e-20	6	1	2.59
FPR3	q<=5.7e-20	35.6	5.9	2.59
AMPH	5.3e-11	1	6	-2.58
ENAM	q<=5.7e-20	2.4	14.4	-2.58
DOCK2	q<=5.7e-20	15.2	2.5	2.58
PPARGC1A	q<=5.7e-20	11.9	71.1	-2.58
GPM6B	2.2e-12	2.2	13.1	-2.58
KLHL13	q<=5.7e-20	8	47.6	-2.57
TYROBP	q<=5.7e-20	367.5	61.7	2.57
FOXJ1	2.6e-13	1	5.9	-2.57
CD5	q<=5.7e-20	6	1	2.57
COL4A4	q<=5.7e-20	5.7	33.3	-2.56
USP2	1e-11	13.1	77.1	-2.56
OLFML2A	q<=5.7e-20	66.2	11.2	2.56
CD1D	q<=5.7e-20	8.7	1.5	2.56
KRBA1	q<=5.7e-20	42.3	7.2	2.56
MS4A6A	q<=5.7e-20	138.6	23.5	2.56
BIRC5	q<=5.7e-20	5.9	1	2.56
CORO1A	q<=5.7e-20	87.5	14.9	2.56
MSLN	0.00033	1	6	-2.56
CD37	q<=5.7e-20	52.2	8.8	2.56
ACAN	q<=5.7e-20	10.3	1.8	2.56
DOK3	q<=5.7e-20	10.9	1.8	2.56
TNFSF13B	q<=5.7e-20	13.7	2.3	2.56
CLEC12A	q<=5.7e-20	5.9	1	2.56
KCNJ12	8.4e-15	1	5.9	-2.55
GJC1	q<=5.7e-20	13.3	2.3	2.55
MS4A7	q<=5.7e-20	49.7	8.5	2.55
C1orf162	q<=5.7e-20	93	15.9	2.55
CERKL	q<=5.7e-20	1.1	6.5	-2.55
LINC01428	q<=5.7e-20	5.9	1	2.55
CD48	q<=5.7e-20	17.3	3	2.55
CLEC7A	q<=5.7e-20	16.5	2.8	2.55
TBC1D10C	q<=5.7e-20	13.8	2.4	2.55
NPY5R	q<=5.7e-20	1	5.9	-2.55
SORCS2	4.2e-09	2.5	14.5	-2.55
ALDOC	q<=5.7e-20	97.8	16.8	2.54
LSP1	q<=5.7e-20	46.8	8.1	2.54
ITGB2	q<=5.7e-20	134	23	2.54
CCL11	1.9e-09	1	5.8	-2.54
GZMK	q<=5.7e-20	5.8	1	2.54
LILRB3	q<=5.7e-20	6.8	1.2	2.53
BTK	q<=5.7e-20	10.9	1.9	2.53
TPSAB1	1.9e-10	14.1	2.4	2.53
PLIN5	1.9e-14	1.2	6.8	-2.53
ILDR1	q<=5.7e-20	5.9	34	-2.52
FAM78A	q<=5.7e-20	10.5	1.8	2.52
LINC02381	q<=5.7e-20	14.5	83.5	-2.52
HOGA1	q<=5.7e-20	14.8	85.3	-2.52
GGACT	6.9e-09	4.1	23.7	-2.52
CYP8B1	3.7e-06	2.7	15.3	-2.52
ALS2CL	1.7e-13	4	22.6	-2.51
NLRP2	1.1e-10	1	5.7	-2.51
ZNF395	q<=5.7e-20	188.6	33.1	2.51
BARX2	q<=5.7e-20	69.9	12.3	2.51
GRB14	q<=5.7e-20	7.7	43.9	-2.51
LUM	1.4e-07	27.5	156.7	-2.51
CSTA	q<=5.7e-20	11.5	2	2.51
ARHGAP9	q<=5.7e-20	12.6	2.2	2.5
CCDC88B	q<=5.7e-20	8.4	1.5	2.5
NXPH2	1.5e-09	1	5.7	-2.5
KCNMA1	q<=5.7e-20	14.9	2.6	2.5
SNHG12	q<=5.7e-20	28.7	5.1	2.5
CCL20	2.7e-11	21.2	3.8	2.5
AOAH	q<=5.7e-20	23	4.1	2.5
STAMBPL1	q<=5.7e-20	21.3	3.8	2.5
UST	5.1e-14	1.6	9	-2.49
DNAH11	q<=5.7e-20	5.6	1	2.49
SAP30	q<=5.7e-20	46.6	8.3	2.49
LINC01587	2.5e-11	5.6	1	2.49
OXCT1	1.7e-11	18.5	104.2	-2.49
CLMP	4.8e-06	1	5.6	-2.49
ST6GAL1	1.7e-16	58.5	328.2	-2.49
STUM	4.1e-07	1.5	8.5	-2.49
TPX2	5.9e-17	8.4	1.5	2.48
CHODL	1.5e-08	1	5.6	-2.48
FAM171A1	q<=5.7e-20	18.2	101.4	-2.48
GSTO2	q<=5.7e-20	2.4	13.6	-2.48
NECTIN4	2.5e-14	1	5.6	-2.48
CASZ1	q<=5.7e-20	1.5	8.4	-2.48
SIRPG	q<=5.7e-20	5.5	1	2.47
SLC4A3	2.4e-10	1	5.5	-2.47
C3orf52	1.4e-10	2.6	14.7	-2.47
HAVCR1	q<=5.7e-20	64.4	11.6	2.47
BIK	6.4e-20	1	5.5	-2.47
ATRNL1	2.3e-12	1	5.5	-2.46
ABHD17C	q<=5.7e-20	7.9	43.8	-2.46
SEZ6L2	q<=5.7e-20	55.2	10	2.46
IL12RB1	q<=5.7e-20	6.2	1.1	2.46
CMTM4	q<=5.7e-20	23	127	-2.46
ST6GALNAC2	q<=5.7e-20	1	5.5	-2.46
NCKAP1L	q<=5.7e-20	14.3	2.6	2.46
NPNT	5.9e-17	23.5	127.9	-2.45
ADAMTS7	q<=5.7e-20	6.3	1.2	2.45
C1QA	q<=5.7e-20	429.4	78.8	2.45
LIPG	6.2e-09	1.5	8.3	-2.45
TMEM92	q<=5.7e-20	5.5	1	2.45
SIGLEC1	q<=5.7e-20	7.8	1.4	2.44
SIGLEC9	q<=5.7e-20	8.2	1.5	2.44
EHD2	q<=5.7e-20	289.4	53.1	2.44
CACNA2D3	q<=5.7e-20	1.2	6.3	-2.44
FCER1G	q<=5.7e-20	193.8	35.6	2.44
CYP39A1	q<=5.7e-20	2.8	15	-2.44
LAMA2	8.7e-11	1.3	6.8	-2.44
ADGRF3	1.8e-14	1	5.4	-2.44
UGT3A1	8.2e-18	13	70	-2.44
FOXC1	q<=5.7e-20	11.1	60.1	-2.43
CLDN10	q<=5.7e-20	26	140.2	-2.43
GCNT4	q<=5.7e-20	2.2	12	-2.43
PLD4	q<=5.7e-20	6.1	1.1	2.43
KIT	4.3e-05	6.3	34.1	-2.43
STK33	q<=5.7e-20	2.6	13.9	-2.43
HOMER1	3.4e-15	2.6	14	-2.43
LILRB2	q<=5.7e-20	14.7	2.7	2.43
SH2D2A	q<=5.7e-20	7.2	1.3	2.43
BDKRB2	1.9e-12	6.2	33.1	-2.43
JAK3	q<=5.7e-20	14.1	2.6	2.42
RIC3	5.8e-17	1	5.4	-2.42
LRRC43	q<=5.7e-20	1	5.4	-2.42
NUAK2	6.2e-15	14.1	75.4	-2.42
CD86	q<=5.7e-20	16.4	3.1	2.42
CPA3	1.7e-09	14.4	2.7	2.42
NAPSA	1.1e-08	10.6	56.6	-2.41
PNMA8A	q<=5.7e-20	6.8	36.2	-2.41
VAV1	q<=5.7e-20	12.9	2.4	2.41
CD72	q<=5.7e-20	9.2	1.7	2.41
MXD3	q<=5.7e-20	5.9	1.1	2.41
THRB	q<=5.7e-20	4.1	22	-2.41
LINC02303	0.00068	1	5.3	-2.41
CTXND1	1.1e-14	1	5.3	-2.4
OR51E1	q<=5.7e-20	6.6	1.2	2.4
ALOX5	q<=5.7e-20	37.9	7.2	2.4
OVOL2	q<=5.7e-20	1	5.3	-2.4
BICDL1	3.1e-17	26	136.7	-2.4
HLX	q<=5.7e-20	9.6	1.8	2.4
MAP4K1	q<=5.7e-20	6.1	1.1	2.4
LINC01213	3.7e-10	1	5.3	-2.4
DEF6	q<=5.7e-20	14.6	2.8	2.4
PROZ	4.2e-08	1	5.2	-2.39
VWCE	q<=5.7e-20	6.3	1.2	2.39
TNFAIP8L2	q<=5.7e-20	13.6	2.6	2.39
SAMD12	q<=5.7e-20	4	20.9	-2.39
CLUL1	1.4e-19	1	5.2	-2.39
INSYN1	3.2e-07	1	5.3	-2.39
CD52	q<=5.7e-20	85.2	16.4	2.38
ITGA6-AS1	q<=5.7e-20	5.2	1	2.38
HAPLN3	q<=5.7e-20	11.9	2.3	2.38
BIRC7	q<=5.7e-20	5.2	1	2.38
DUSP26	1.5e-15	1	5.2	-2.38
RASSF2	q<=5.7e-20	26.5	5.1	2.37
P2RX7	q<=5.7e-20	5.2	1	2.37
NR1I3	1.1e-09	1	5.2	-2.37
SPI1	q<=5.7e-20	59	11.4	2.37
CCL4L2	q<=5.7e-20	18	3.5	2.37
PRKAR2B	9.6e-18	4.3	22	-2.37
TRIM2	q<=5.7e-20	20.5	105.7	-2.37
HLA-G	q<=5.7e-20	71.3	13.9	2.36
ENOX1	1.7e-15	1.2	6.3	-2.36
LAT2	q<=5.7e-20	23.5	4.6	2.36
GZMM	q<=5.7e-20	6.1	1.2	2.36
PGGHG	q<=5.7e-20	39.9	7.8	2.36
IRF6	q<=5.7e-20	11.3	57.8	-2.36
RDH12	4.2e-06	1	5.2	-2.36
FBLN5	q<=5.7e-20	41.5	212.6	-2.36
ADAMTSL1	3e-05	1.8	8.9	-2.35
PRDM1	q<=5.7e-20	20.6	4	2.35
C1QTNF7	1.6e-17	1.4	7	-2.35
KLHL6	q<=5.7e-20	5.1	1	2.35
SELPLG	q<=5.7e-20	31.7	6.2	2.35
DEPP1	q<=5.7e-20	437.5	86.3	2.34
LINC01788	9.5e-14	1	5.1	-2.34
F11-AS1	3.3e-17	1	5.1	-2.34
C3orf85	1.5e-08	1	5.1	-2.34
KCNQ1	q<=5.7e-20	15.7	79.4	-2.34
AKAP3	q<=5.7e-20	1	5.1	-2.34
MAP3K15	q<=5.7e-20	1	5.1	-2.34
MTTP	3.6e-07	1	5.1	-2.34
RAB11FIP4	q<=5.7e-20	4.3	21.4	-2.33
BTC	q<=5.7e-20	2.6	13.3	-2.33
ABCC3	q<=5.7e-20	101.6	20.2	2.33
CCL4	q<=5.7e-20	48.2	9.6	2.33
RRM2	1.9e-14	10	2	2.33
PLEK	q<=5.7e-20	33.6	6.7	2.33
CDT1	q<=5.7e-20	5	1	2.33
LZTS1	q<=5.7e-20	20.3	4	2.33
CCBE1	2.1e-11	1	5	-2.33
TYRO3	5.7e-11	2.5	12.5	-2.32
ADAMTS4	q<=5.7e-20	26.3	5.3	2.32
MIR34AHG	q<=5.7e-20	5	1	2.32
RBP2	3.9e-07	1	5	-2.32
DOK7	4.1e-11	1	5	-2.32
TCIM	2.2e-10	48.8	243.1	-2.32
PRAM1	q<=5.7e-20	5	1	2.32
LYZ	q<=5.7e-20	180.8	36.2	2.32
SIRPB2	q<=5.7e-20	6.4	1.3	2.32
MAMDC2	1.6e-08	1.1	5.4	-2.32
SLC16A10	3.6e-16	1.1	5.5	-2.32
FAM153CP	q<=5.7e-20	8.4	1.7	2.32
P2RY1	q<=5.7e-20	6.3	1.3	2.31
ZNF503	q<=5.7e-20	19.2	95.3	-2.31
FCGR2B	q<=5.7e-20	11.3	2.3	2.31
DCXR	1.5e-13	72	358.4	-2.31
IL4I1	q<=5.7e-20	16.9	3.4	2.31
ASF1B	q<=5.7e-20	9.6	1.9	2.31
EYA2	1.2e-13	2.6	12.8	-2.31
ERMP1	9.4e-15	23.6	116.8	-2.31
CDHR1	q<=5.7e-20	4.9	1	2.31
SMIM10L2B	q<=5.7e-20	1.8	9.1	-2.31
SVOPL	3.9e-12	1	4.9	-2.31
FMNL1	q<=5.7e-20	19.6	4	2.31
APOD	1.4e-07	13.9	68.9	-2.31
HLA-F	q<=5.7e-20	382.7	76.9	2.31
RAC2	q<=5.7e-20	65.2	13.2	2.3
LCP2	q<=5.7e-20	29.2	5.9	2.3
COL4A3	5.1e-19	4.7	23.1	-2.3
ARNT2	q<=5.7e-20	10.6	52.3	-2.3
ANXA9	q<=5.7e-20	15.6	76.5	-2.29
IL10RA	q<=5.7e-20	28.4	5.8	2.29
CLEC18A	q<=5.7e-20	12.3	2.5	2.29
LPCAT1	q<=5.7e-20	168.9	34.6	2.29
HLA-DQB1	q<=5.7e-20	370.4	75.9	2.29
CYS1	q<=5.7e-20	81.9	399.5	-2.29
ST14	2.3e-17	27.2	133.1	-2.29
F3	1e-08	5.4	26.5	-2.29
FOXM1	3.9e-15	4.9	1	2.29
HOXC-AS3	1.6e-08	6.1	29.5	-2.28
THSD7A	7.4e-19	5.7	27.5	-2.28
CAND2	q<=5.7e-20	1.4	6.7	-2.28
APOBEC3C	q<=5.7e-20	69.1	14.2	2.28
GAPT	q<=5.7e-20	4.9	1	2.28
LINC02384	q<=5.7e-20	40	8.2	2.28
NDC80	q<=5.7e-20	5	1	2.28
PPP1R36	1.1e-10	1	4.8	-2.27
MUC1	1.6e-19	103.6	499.8	-2.27
FAM83B	2.3e-17	1	4.8	-2.27
CDK5RAP3	q<=5.7e-20	4.8	1	2.27
SLC25A5-AS1	1.9e-17	1.5	7	-2.27
SGK2	q<=5.7e-20	17	81.9	-2.27
MAGI3	q<=5.7e-20	3.7	17.9	-2.27
CDK18	q<=5.7e-20	296	61.3	2.27
AQP3	1.3e-15	146.9	708.4	-2.27
WFDC2	2.8e-06	119.1	576.2	-2.27
TMIGD3	q<=5.7e-20	4.8	1	2.26
CD36	q<=5.7e-20	145	30.2	2.26
DDIT4	q<=5.7e-20	176.4	36.7	2.26
PIP5K1B	q<=5.7e-20	3.3	16.1	-2.26
COL21A1	q<=5.7e-20	7.8	1.6	2.26
SMIM22	6.9e-07	1	4.8	-2.26
NFAM1	q<=5.7e-20	7.4	1.5	2.26
CD300C	q<=5.7e-20	4.9	1	2.26
LST1	q<=5.7e-20	74.4	15.5	2.26
EDA2R	q<=5.7e-20	15.2	3.2	2.25
GS1-24F4.2	1e-09	1.8	8.7	-2.25
MMP11	q<=5.7e-20	26.3	5.5	2.25
NAALADL2	q<=5.7e-20	1.6	7.5	-2.25
ANLN	8e-11	4.7	1	2.25
HOXB6	1.1e-15	4	19.3	-2.25
HAMP	q<=5.7e-20	4.8	1	2.25
E2F1	q<=5.7e-20	5.8	1.2	2.25
C9orf24	3.7e-05	1.5	7.1	-2.25
PHYHIP	2.1e-10	1.1	5.3	-2.25
ZDHHC2	q<=5.7e-20	11.9	56.4	-2.24
AURKB	2.1e-16	4.7	1	2.24
ISG20	q<=5.7e-20	16.9	3.6	2.24
ALDH4A1	7.4e-12	61	288.4	-2.24
ITK	q<=5.7e-20	4.7	1	2.24
DPEP2	q<=5.7e-20	6.4	1.4	2.24
ABTB2	q<=5.7e-20	5.6	26.5	-2.24
APLN	q<=5.7e-20	77	16.3	2.24
SPN	q<=5.7e-20	6.7	1.4	2.24
PCCB	q<=5.7e-20	35	164.9	-2.24
SEMA3B	q<=5.7e-20	14.7	69.3	-2.24
RIMKLA	q<=5.7e-20	8.7	1.9	2.23
MPP2	q<=5.7e-20	1	4.7	-2.23
MCHR1	q<=5.7e-20	4.7	1	2.23
SLC13A1	2.7e-05	9.8	45.9	-2.23
TAGAP	q<=5.7e-20	8	1.7	2.23
ZNF503-AS2	q<=5.7e-20	3	14.1	-2.23
MATK	q<=5.7e-20	6.9	1.5	2.23
SLC4A8	2e-11	1	4.7	-2.23
C4orf47	q<=5.7e-20	14.4	3.1	2.23
PRSS8	q<=5.7e-20	34	158.2	-2.22
PYHIN1	q<=5.7e-20	4.6	1	2.22
FBLN1	2.6e-07	21.5	99.7	-2.22
MT1X	6.1e-05	37.6	175.7	-2.22
IGSF11	5.3e-11	1	4.7	-2.22
PALM3	2.6e-17	9	42.1	-2.22
DPT	0.00014	1	4.7	-2.22
DNAJC12	4.5e-08	5.2	24.5	-2.22
ASS1	2.2e-10	189.5	874.6	-2.21
LGALS9	q<=5.7e-20	75.8	16.3	2.21
ABCB1	q<=5.7e-20	16	73.9	-2.21
ARHGAP30	q<=5.7e-20	24.7	5.4	2.21
WAS	q<=5.7e-20	24.3	5.3	2.21
POU2F2	q<=5.7e-20	4.8	1	2.21
HSPB8	q<=5.7e-20	335.3	72.7	2.21
TNFSF8	q<=5.7e-20	5	1.1	2.21
WNT10A	1.9e-07	1.1	5	-2.21
GPD1L	q<=5.7e-20	15.6	72.4	-2.21
RERGL	6.4e-13	5.1	23.4	-2.21
CAV1	q<=5.7e-20	255.9	55.2	2.21
ACKR3	q<=5.7e-20	110	23.9	2.2
CLEC2D	q<=5.7e-20	9.1	2	2.2
SLC17A9	q<=5.7e-20	4.6	1	2.2
CD300LG	9.9e-09	1.9	8.8	-2.2
GPM6A	1e-06	3.4	15.7	-2.2
CAVIN3	q<=5.7e-20	30.6	6.7	2.2
GABRE	q<=5.7e-20	14.4	3.1	2.2
KLHL3	3.8e-10	2.1	9.4	-2.19
BCYRN1	4e-09	3.9	17.9	-2.19
VCAN	1.8e-18	75.3	16.4	2.19
THEMIS2	q<=5.7e-20	46.1	10.1	2.19
IL13RA2	1.7e-05	1.9	8.8	-2.19
DUXAP8	q<=5.7e-20	4.6	1	2.19
SNAP25	q<=5.7e-20	9.1	2	2.19
FOXA3	1.4e-11	1	4.6	-2.19
LINC01780	1e-10	1	4.6	-2.19
RGS5	q<=5.7e-20	1137.1	249.5	2.19
APOBEC3G	q<=5.7e-20	44	9.7	2.19
LINC01480	q<=5.7e-20	4.6	1	2.19
DLL4	q<=5.7e-20	70.2	15.5	2.18
MELTF	2.2e-06	2.2	9.9	-2.18
TENM1	q<=5.7e-20	4.5	1	2.18
LMX1B	1.2e-10	1	4.5	-2.18
PLK2	q<=5.7e-20	107	23.6	2.18
PLAU	4e-10	26.2	118.6	-2.18
PRIMA1	q<=5.7e-20	12.5	2.8	2.18
SLC16A11	6.5e-05	1.3	5.7	-2.18
IL32	q<=5.7e-20	783	172.6	2.18
HYKK	q<=5.7e-20	2.7	12	-2.18
SEMA3D	2e-06	1.3	6.1	-2.17
CCNA2	1.4e-11	4.5	1	2.17
LYPD6	1.9e-18	1	4.5	-2.17
EVI2A	q<=5.7e-20	7.8	1.7	2.17
FBP1	4.1e-11	29.1	130.8	-2.17
RHOBTB3	q<=5.7e-20	14.7	66.4	-2.17
MAP3K9	q<=5.7e-20	1	4.5	-2.17
MSR1	q<=5.7e-20	41.8	9.3	2.17
CXCL13	2.9e-19	4.5	1	2.17
HCK	q<=5.7e-20	31	6.9	2.17
F2RL3	q<=5.7e-20	18.4	4.1	2.17
SLC2A5	3.6e-19	69	15.3	2.17
EVI2B	q<=5.7e-20	27.6	6.1	2.17
SLC5A3	3.3e-11	18.2	81	-2.16
BCL2A1	q<=5.7e-20	9.5	2.1	2.16
SMIM41	q<=5.7e-20	6.2	1.4	2.16
C14orf132	5.6e-11	2.8	12.5	-2.16
PTTG1	q<=5.7e-20	15.7	3.5	2.16
KCNE4	q<=5.7e-20	33.1	7.4	2.16
IL7R	2.2e-07	13.9	3.1	2.16
PTPRC	q<=5.7e-20	43.9	9.8	2.16
SUCLG2-AS1	q<=5.7e-20	4	17.9	-2.15
SH2D1A	q<=5.7e-20	4.4	1	2.15
PHGDH	q<=5.7e-20	30.2	134.5	-2.15
EBI3	q<=5.7e-20	11.8	2.6	2.15
SCN2A	q<=5.7e-20	1	4.5	-2.15
S1PR5	q<=5.7e-20	4.4	1	2.15
LPAR5	q<=5.7e-20	6.9	1.6	2.15
CACNA2D2	q<=5.7e-20	1	4.4	-2.15
COX4I2	q<=5.7e-20	34.5	7.8	2.15
HCLS1	q<=5.7e-20	114.3	26	2.14
BTG2	1.5e-10	101.3	445.3	-2.14
NOS1	7.3e-13	1	4.4	-2.14
LINC02535	7e-06	1.2	5.1	-2.14
CTSV	3e-09	1	4.4	-2.14
MSC-AS1	q<=5.7e-20	9.5	2.2	2.14
FERMT3	q<=5.7e-20	29.3	6.6	2.14
DCDC2	1.6e-17	15.5	68	-2.13
DANCR	q<=5.7e-20	20	87.7	-2.13
FSTL4	3.1e-14	1	4.4	-2.13
TMEM38A	0.0001	4.5	19.7	-2.13
P4HA3	q<=5.7e-20	5.2	1.2	2.13
C2orf15	q<=5.7e-20	1.9	8.5	-2.13
KIF20A	3.5e-19	4.4	1	2.13
TIGIT	q<=5.7e-20	4.4	1	2.13
SELENBP1	q<=5.7e-20	50.9	222.4	-2.13
BIRC3	q<=5.7e-20	71	16.2	2.13
EPB41L5	q<=5.7e-20	12.1	52.8	-2.12
MPC1	q<=5.7e-20	93	405.3	-2.12
MCAM	q<=5.7e-20	365.6	84.1	2.12
SCGB1D2	7.7e-06	3.7	16.3	-2.12
VGLL1	2e-06	1	4.3	-2.12
C1QTNF6	q<=5.7e-20	19.2	4.4	2.12
MISP3	q<=5.7e-20	8.4	36.5	-2.12
HK3	q<=5.7e-20	4.3	1	2.12
CDH6	q<=5.7e-20	120.4	27.7	2.12
GABARAPL1	q<=5.7e-20	161.7	701.2	-2.12
SLA2	q<=5.7e-20	4.4	1	2.12
LINC00551	3.8e-15	1	4.3	-2.12
IL17RE	9.5e-20	3.1	13.4	-2.11
MILR1	q<=5.7e-20	9.3	2.2	2.11
CLEC2B	q<=5.7e-20	26.4	6.1	2.11
UGT8	2.8e-16	16.5	71.2	-2.11
KLRB1	2.4e-16	7	1.6	2.11
MT1M	0.00019	7.2	31	-2.11
TLR7	q<=5.7e-20	6	1.4	2.11
DOK2	q<=5.7e-20	16.7	3.9	2.1
PLK1	4.9e-12	4.3	1	2.1
FLRT1	7.4e-11	1	4.3	-2.1
CRACR2A	q<=5.7e-20	4.8	1.1	2.1
STAC3	q<=5.7e-20	7.5	1.8	2.1
EFNA3	q<=5.7e-20	4.3	1	2.1
SVEP1	3.5e-09	2.3	10	-2.1
LINC02762	q<=5.7e-20	10.6	2.5	2.1
TMEM82	1.8e-06	3.8	16.2	-2.1
LTB4R	q<=5.7e-20	7.9	1.8	2.1
RAB7B	q<=5.7e-20	5.1	1.2	2.1
HES4	q<=5.7e-20	23.2	5.4	2.1
PCDHB5	3.6e-09	2	8.5	-2.1
ENTPD8	1.8e-06	1	4.3	-2.1
SLC25A25	5.6e-14	10.2	43.7	-2.1
HLA-DPB1	q<=5.7e-20	256	59.8	2.1
PFKP	q<=5.7e-20	477.6	111.8	2.1
MYL3	2.5e-13	12.5	53.3	-2.1
ABLIM3	q<=5.7e-20	79.1	18.4	2.1
DLX5	q<=5.7e-20	4.3	1	2.09
EIF1AY	1.7e-06	12.1	51.4	-2.09
TRPV2	q<=5.7e-20	21.2	5	2.09
MT1E	1.8e-06	106.9	455.2	-2.09
VDR	6.7e-11	8.3	35.3	-2.09
UNC13D	q<=5.7e-20	9.1	2.1	2.09
TIMP1	q<=5.7e-20	1152.7	271.5	2.09
TRIM29	0.00013	1	4.2	-2.09
APOBEC3H	q<=5.7e-20	4.2	1	2.09
TMSB10	q<=5.7e-20	6578.7	1547.8	2.09
ADGRE2	6.8e-18	4.2	1	2.08
SPC24	q<=5.7e-20	4.3	1	2.08
GAL3ST3	1.1e-11	1	4.2	-2.08
KCND3	2.2e-05	1	4.2	-2.08
CYP1B1	2.1e-05	13.9	59.1	-2.08
COL8A1	q<=5.7e-20	48.7	11.5	2.08
PCDHGB5	4.2e-06	1.2	5	-2.08
HOXB5	5.3e-16	3.6	15.4	-2.08
RAPGEF3	q<=5.7e-20	9.1	38.5	-2.08
AVPR1B	q<=5.7e-20	4.2	1	2.08
PILRB	2.9e-13	5.8	1.4	2.08
SEMA3G	q<=5.7e-20	12.8	54.4	-2.08
ARHGEF26	4.5e-12	1.1	4.7	-2.08
FREM2	q<=5.7e-20	3.7	15.6	-2.08
JAML	q<=5.7e-20	26.3	6.2	2.08
PLCB2	q<=5.7e-20	13.8	3.3	2.08
SLC25A33	q<=5.7e-20	3.1	13.1	-2.07
HUNK	2.1e-18	3.5	14.8	-2.07
C3AR1	q<=5.7e-20	18.4	4.4	2.07
CEP55	1.9e-17	4.2	1	2.07
RNF182	2e-12	1	4.2	-2.07
DHPS	q<=5.7e-20	4.3	1	2.07
CTH	q<=5.7e-20	4.5	18.8	-2.07
WDR72	3.7e-15	19.8	83.4	-2.07
SFXN2	3.8e-12	5.2	22	-2.07
FATE1	q<=5.7e-20	4.2	1	2.07
TDRD9	2.2e-08	1	4.2	-2.06
AZGP1	3.6e-07	46.6	194.6	-2.06
MYBL2	2.6e-11	4.2	1	2.06
SNHG26	q<=5.7e-20	10.7	2.6	2.06
CARD11	q<=5.7e-20	6.9	1.6	2.06
RELT	q<=5.7e-20	4.2	1	2.06
HOXD8	q<=5.7e-20	26.7	111.9	-2.06
PAQR5	q<=5.7e-20	15	62.6	-2.06
SPTB	1.4e-15	1	4.2	-2.06
PTPN13	q<=5.7e-20	13.7	57	-2.06
KLC3	1.6e-12	1	4.2	-2.06
PPP2R2B	2.2e-18	1	4.1	-2.05
PHKA2	q<=5.7e-20	51.4	12.4	2.05
FECH	q<=5.7e-20	11.4	46.9	-2.05
ADAMTS15	3.4e-10	3	12.3	-2.05
FGF7	0.00034	1	4.1	-2.05
FLRT3	q<=5.7e-20	13.2	54.6	-2.05
JPH4	q<=5.7e-20	1.1	4.4	-2.05
HOMER2	2.6e-16	4.6	19	-2.05
HLA-DQA1	q<=5.7e-20	406.5	98.2	2.05
SLC25A35	q<=5.7e-20	4	16.6	-2.05
SLC6A1	q<=5.7e-20	5.2	1.3	2.05
AGMAT	5.6e-09	26.5	109	-2.04
MIR155HG	q<=5.7e-20	4.1	1	2.04
LONRF2	4.9e-17	1	4.1	-2.04
NAP1L3	q<=5.7e-20	2	8.3	-2.04
PTGES	1.3e-05	5.1	20.8	-2.04
MIR6859-4	q<=5.7e-20	4.1	1	2.04
SLC22A15	q<=5.7e-20	1.9	7.8	-2.04
DSP	q<=5.7e-20	25.1	103	-2.04
MYH10	q<=5.7e-20	24.7	101.7	-2.04
MNDA	q<=5.7e-20	24.7	6	2.04
TBX3	7.2e-13	4.8	19.8	-2.04
FRMD1	2.8e-09	1	4.1	-2.04
PKNOX2	9.1e-17	1	4.1	-2.04
EPHA1	q<=5.7e-20	2.9	11.8	-2.04
HS6ST1	1.7e-14	20.2	82.8	-2.04
GYG2	2.1e-07	1	4.1	-2.04
SPINK13	4.4e-18	4.1	1	2.04
CA2	q<=5.7e-20	168.5	693.4	-2.04
KCNIP1	1.2e-06	1	4.1	-2.03
SBK1	4.4e-17	1	4.3	-2.03
NUDT10	6.7e-14	1	4.1	-2.03
LRRN4	0.001	2.1	8.7	-2.03
C4A	q<=5.7e-20	38	9.3	2.03
HECW1	3e-10	1	4.1	-2.03
PRR7	q<=5.7e-20	4.1	1	2.03
ITGAM	q<=5.7e-20	13.6	3.3	2.03
HMOX1	q<=5.7e-20	493.2	121	2.03
PLAC8	9.6e-16	4.8	1.2	2.03
SNORD104	q<=5.7e-20	11.3	2.8	2.03
PLAT	q<=5.7e-20	42.2	170.8	-2.02
PSMB9	q<=5.7e-20	180.9	44.4	2.02
SLC29A4	q<=5.7e-20	19.7	4.8	2.02
RAB33A	q<=5.7e-20	4	1	2.02
COL4A1	q<=5.7e-20	670.1	165.5	2.02
ZNF667-AS1	q<=5.7e-20	11.8	47.5	-2.02
TTC36	1.8e-13	1	4.1	-2.02
VGLL3	0.00012	1.4	5.8	-2.02
USP9Y	2.6e-06	6	24.4	-2.02
ITGA5	q<=5.7e-20	124.6	30.8	2.02
ITGA4	q<=5.7e-20	18.4	4.5	2.01
HOXA7	q<=5.7e-20	2.1	8.2	-2.01
FERMT1	7.8e-08	1.1	4.6	-2.01
NCF1	q<=5.7e-20	13.1	3.3	2.01
IL16	q<=5.7e-20	6.1	1.5	2.01
TSPAN33	q<=5.7e-20	53.9	217.4	-2.01
ADAMTS2	q<=5.7e-20	13.7	3.4	2.01
ADORA1	1.5e-09	3.3	13.4	-2.01
LINC02236	q<=5.7e-20	4	1	2.01
ACADSB	2.7e-17	22.2	89.3	-2.01
BATF3	q<=5.7e-20	10.8	2.7	2
COL6A2	q<=5.7e-20	322.8	80.5	2
NUDT4	4.2e-18	10.8	43.3	-2
SLC28A1	q<=5.7e-20	179.8	45	2
CCDC8	7.2e-14	8.7	34.9	-2
CD33	q<=5.7e-20	13.2	3.3	2
PANK1	4.2e-19	7.8	31.3	-2
SLC2A3	q<=5.7e-20	79.9	20	2
LARGE2	q<=5.7e-20	8.3	33.2	-2
BCAS1	2e-05	1	4	-2
SAMD13	q<=5.7e-20	1.1	4.2	-1.99
MTCL1	q<=5.7e-20	14	3.5	1.99
CLDN10-AS1	2.2e-11	1	4	-1.99
SCIMP	q<=5.7e-20	6.3	1.6	1.99
DGKD	q<=5.7e-20	21.4	5.4	1.99
NT5DC3	q<=5.7e-20	12.7	3.2	1.99
FRMD7	3.2e-12	1	4	-1.99
LCP1	q<=5.7e-20	102.6	25.8	1.99
KCNJ13	2.5e-09	1	3.9	-1.98
HLA-DQB1-AS1	q<=5.7e-20	4.7	1.2	1.98
STAT4	q<=5.7e-20	4.3	1.1	1.98
BTNL9	q<=5.7e-20	56.8	14.4	1.98
NLRC5	q<=5.7e-20	22.9	5.8	1.98
APOBR	q<=5.7e-20	7.9	2	1.98
BIN2	q<=5.7e-20	19.3	4.9	1.98
ADAM8	q<=5.7e-20	7.2	1.8	1.98
RNF157-AS1	1.3e-13	1	3.9	-1.98
PCDH17	q<=5.7e-20	15.1	3.8	1.98
KCNK9	q<=5.7e-20	3.9	1	1.98
MIR6859-1	q<=5.7e-20	4.5	1.1	1.98
MKI67	3.9e-14	3.9	1	1.98
COL5A2	q<=5.7e-20	37.1	9.4	1.98
CCDC178	q<=5.7e-20	1	3.9	-1.98
MS4A4A	q<=5.7e-20	38	9.7	1.98
KCNJ11	1.4e-08	1.1	4.2	-1.98
SIGLEC7	q<=5.7e-20	4.3	1.1	1.98
VASH1	q<=5.7e-20	14.8	3.7	1.98
PYGL	q<=5.7e-20	63.6	16.2	1.97
EOMES	q<=5.7e-20	3.9	1	1.97
SLC16A1	q<=5.7e-20	58.5	15	1.97
SYP	q<=5.7e-20	2.3	8.9	-1.97
PCDH7	1.6e-06	1	3.9	-1.97
HIGD1A	q<=5.7e-20	18.5	72.7	-1.97
SLC19A2	q<=5.7e-20	7.4	29.1	-1.97
SCN1B	q<=5.7e-20	21.9	5.6	1.97
GDF7	q<=5.7e-20	1.6	6.2	-1.97
KIFC1	q<=5.7e-20	5.6	1.4	1.97
C16orf74	q<=5.7e-20	8.8	2.2	1.97
KITLG	2.4e-09	15.8	61.7	-1.97
PWRN1	3.1e-07	1	3.9	-1.96
SLFN13	q<=5.7e-20	13.8	3.5	1.96
SLC1A4	q<=5.7e-20	25.4	6.6	1.96
TACR1	1.2e-12	1	3.9	-1.96
GPSM3	q<=5.7e-20	62.5	16.1	1.96
SLC25A48	3.7e-09	3.2	12.5	-1.96
SFTA1P	q<=5.7e-20	3.9	1	1.96
ETV4	2.9e-05	1	3.9	-1.96
FCHO1	q<=5.7e-20	3.9	1	1.96
RUNX1	1.8e-16	348.2	89.8	1.96
TMEM233	q<=5.7e-20	6.9	1.8	1.96
ARRDC2	q<=5.7e-20	82.6	21.4	1.95
SLA	q<=5.7e-20	34	8.8	1.95
FCGR2A	q<=5.7e-20	50	12.9	1.95
RNASE2	q<=5.7e-20	3.9	1	1.95
CR1	1.4e-09	1	3.9	-1.95
BCAM	q<=5.7e-20	195.4	756.7	-1.95
CAV2	q<=5.7e-20	150.9	39.1	1.95
SULT2B1	1.6e-06	1	3.9	-1.95
CES3	q<=5.7e-20	34.7	9	1.95
PRKCQ	4.2e-14	6.3	24.4	-1.95
PTPRD	1.5e-07	5.3	20.4	-1.95
LGALS1	q<=5.7e-20	1149.5	297.2	1.95
BMP1	q<=5.7e-20	47.2	12.2	1.95
GNGT1	q<=5.7e-20	3.9	1	1.95
NCF4	q<=5.7e-20	19.9	5.1	1.95
CCND1	q<=5.7e-20	409.9	106.6	1.94
RASSF9	1.2e-19	1.7	6.7	-1.94
DDB2	q<=5.7e-20	91.2	23.7	1.94
NR4A3	6.2e-06	5.7	21.7	-1.94
SPC25	2.3e-17	3.8	1	1.94
CCDC13-AS1	4.5e-16	1	3.8	-1.94
CAPS	6.6e-13	10.2	39	-1.94
GOLGA8A	q<=5.7e-20	5.7	1.5	1.94
CDH1	q<=5.7e-20	48.5	186.7	-1.94
IKZF3	q<=5.7e-20	3.8	1	1.94
ADAMTS10	q<=5.7e-20	10.6	2.8	1.94
VWA7	q<=5.7e-20	4.8	18.5	-1.94
CYP26B1	1.5e-11	3.5	13.4	-1.94
GJA1	q<=5.7e-20	145.1	38.2	1.93
BTBD16	q<=5.7e-20	3.8	1	1.93
PDP2	q<=5.7e-20	4.2	15.8	-1.93
TOX	5e-13	3.3	12.5	-1.93
HOXA11	2.7e-09	1.3	4.8	-1.93
PPP1R3G	q<=5.7e-20	5.9	1.6	1.93
LOC102723544	q<=5.7e-20	18.5	4.9	1.93
DCLK1	q<=5.7e-20	7.7	2	1.93
APOLD1	q<=5.7e-20	126.8	33.4	1.93
PRR36	3.1e-13	1	3.8	-1.93
LHFPL2	q<=5.7e-20	28.8	7.6	1.93
ALPK2	q<=5.7e-20	27.9	7.3	1.93
LY6G5B	q<=5.7e-20	3.8	1	1.92
DNAJC6	q<=5.7e-20	3.3	12.6	-1.92
SORD	4e-11	8.7	33.1	-1.92
PDK1	q<=5.7e-20	23.5	6.2	1.92
UBE2QL1	1.9e-05	1.6	6.1	-1.92
FGFBP2	q<=5.7e-20	4.3	1.1	1.92
NAV2	q<=5.7e-20	5.8	21.8	-1.92
CR2	1.3e-06	1	3.8	-1.92
GNA15	q<=5.7e-20	7.2	1.9	1.92
LINC01503	1e-12	15	56.9	-1.92
ARHGAP24	q<=5.7e-20	29.4	111.1	-1.92
AGBL4	q<=5.7e-20	1	3.8	-1.92
MIOX	2e-07	78.3	296.1	-1.92
CTSS	q<=5.7e-20	102.8	27.2	1.92
CENPK	q<=5.7e-20	4.2	1.1	1.92
SLC5A11	2.4e-08	1	3.8	-1.91
RGS18	8.9e-20	5.5	1.5	1.91
ADA	q<=5.7e-20	16.8	4.5	1.91
SLC39A4	9.9e-19	14.3	53.6	-1.91
ZNF582-DT	q<=5.7e-20	1.5	5.7	-1.91
GPR65	q<=5.7e-20	4.2	1.1	1.91
NFASC	1e-10	10.8	40.4	-1.91
PALM	q<=5.7e-20	21.7	81.5	-1.91
FCMR	2.1e-19	8	2.1	1.91
TPD52L1	5.4e-11	11.6	43.5	-1.91
LDLR	2.9e-07	6.4	24.1	-1.91
LNCTAM34A	q<=5.7e-20	3.8	1	1.91
GATM	6.2e-09	287	1076.8	-1.91
ADAMTS16-DT	1.9e-09	1	3.8	-1.91
SPON2	1.1e-12	77.7	20.7	1.91
SLC6A17	2.4e-14	1	3.7	-1.9
ATP6V0E2-AS1	1.8e-14	1	3.7	-1.9
ADRA2C	1.5e-13	5.9	22	-1.9
COL5A1	2.1e-16	25.8	6.9	1.9
HSD3B7	q<=5.7e-20	62.8	16.9	1.9
GNRH1	q<=5.7e-20	3.7	1	1.9
PALD1	q<=5.7e-20	21.4	5.7	1.9
CDKL1	2.2e-17	2.8	10.3	-1.9
SPARC	q<=5.7e-20	2004.5	538.1	1.9
MAP3K7CL	q<=5.7e-20	30.8	8.2	1.9
MAGI2	q<=5.7e-20	3.5	13	-1.9
S1PR4	q<=5.7e-20	6.5	1.8	1.9
MIR4435-2HG	q<=5.7e-20	28.8	7.7	1.9
ESRP2	q<=5.7e-20	8.3	31.2	-1.9
NPM2	q<=5.7e-20	2.2	8.2	-1.89
MBOAT2	q<=5.7e-20	5.9	22.1	-1.89
MYOZ1	7.6e-17	2.5	9.2	-1.89
FAM3D-AS1	2e-10	1	3.7	-1.89
ACTRT3	2e-14	1.8	6.6	-1.89
TNFRSF14	q<=5.7e-20	192.4	51.8	1.89
CASP1	q<=5.7e-20	59.9	16.1	1.89
GPR4	q<=5.7e-20	51	13.7	1.89
TSPAN1	7.5e-16	165.7	612.2	-1.89
GATA2	1.7e-16	9.4	34.9	-1.89
GINS2	q<=5.7e-20	5.7	1.5	1.89
TLR8	q<=5.7e-20	3.7	1	1.89
SYT17	0.00067	2.3	8.6	-1.89
FAM184A	4.9e-19	1.9	7.1	-1.89
KCNE3	q<=5.7e-20	48.5	13.1	1.89
ACKR2	1.3e-12	1	3.7	-1.88
C10orf99	1.6e-11	3.7	1	1.88
PODXL2	1.5e-17	5.4	19.8	-1.88
SLC11A1	q<=5.7e-20	7.4	2	1.88
SULT1A2	8.1e-06	1.2	4.5	-1.88
ATG16L2	q<=5.7e-20	26.4	7.2	1.88
HLA-B	q<=5.7e-20	5893.9	1597.8	1.88
ANKRD9	q<=5.7e-20	4.4	16.2	-1.88
SLC2A1	q<=5.7e-20	214	58.1	1.88
DUSP4	q<=5.7e-20	7	1.9	1.88
NLGN1	q<=5.7e-20	5.3	1.4	1.88
MTCP1	q<=5.7e-20	3.7	1	1.88
LURAP1	2.3e-18	1.6	6	-1.88
YJEFN3	q<=5.7e-20	5.7	1.5	1.88
PINLYP	1.2e-18	6.7	24.6	-1.88
MARVELD3	q<=5.7e-20	6.6	24.1	-1.87
ACOT12	3.8e-18	1	3.7	-1.87
LYNX1	1.2e-17	4.5	16.4	-1.87
SNORD14A	q<=5.7e-20	7.4	2	1.87
PITPNM3	1.2e-16	1	3.7	-1.87
IRF9	q<=5.7e-20	4.6	1.3	1.87
C1orf210	q<=5.7e-20	16.6	60.9	-1.87
LINC00924	1.3e-09	4	14.7	-1.87
PBX1	q<=5.7e-20	23.1	84.4	-1.87
ATP6V1B1	2e-10	1	3.7	-1.87
HSPB6	0.001	2.1	7.4	-1.86
DIPK2B	q<=5.7e-20	48.3	13.3	1.86
CENPM	q<=5.7e-20	7	1.9	1.86
CHI3L2	4.9e-15	5.3	1.5	1.86
SUCLG1	1.5e-18	155.8	566.4	-1.86
TGFBR3	q<=5.7e-20	18.7	68.1	-1.86
CENPU	q<=5.7e-20	6.6	1.8	1.86
CDKN1C	3e-16	30.8	111.6	-1.86
RASSF5	q<=5.7e-20	21.2	5.9	1.86
DGAT2	8.7e-05	1.3	4.9	-1.86
RHBDF2	q<=5.7e-20	38.7	10.7	1.86
SLC23A1	5.2e-07	9.4	34	-1.86
GRAMD1C	q<=5.7e-20	10.9	39.7	-1.86
RHOH	q<=5.7e-20	3.6	1	1.86
VANGL2	q<=5.7e-20	2.9	10.5	-1.85
PPP1R3C	q<=5.7e-20	67.8	18.9	1.85
LINC01018	1.4e-09	1	3.6	-1.85
DLG2	8.9e-12	1	3.6	-1.85
EIF4A1	q<=5.7e-20	3.6	1	1.85
FAM83F	6.8e-11	1	3.6	-1.85
P2RY13	q<=5.7e-20	8.2	2.3	1.85
PTPRE	q<=5.7e-20	22.8	6.3	1.85
XCL2	q<=5.7e-20	3.6	1	1.85
DTL	q<=5.7e-20	3.6	1	1.85
KLF5	1.1e-09	8.4	30.1	-1.84
HLA-DOB	q<=5.7e-20	3.7	1	1.84
CD40	q<=5.7e-20	97.3	27.2	1.84
TBXAS1	q<=5.7e-20	43.8	12.2	1.84
GPD1	1.2e-07	34.1	122.5	-1.84
SNORA70F	2e-09	1.4	5.1	-1.84
B3GNT4	q<=5.7e-20	5.1	1.4	1.84
NGFR	q<=5.7e-20	20.4	5.7	1.84
SOD3	3.1e-18	56.9	203.7	-1.84
GMFG	q<=5.7e-20	170.3	47.6	1.84
C6orf52	9.1e-20	1.7	5.9	-1.84
SHMT2	q<=5.7e-20	260.3	72.7	1.84
TLCD1	1.5e-19	5.9	21.1	-1.84
ADCY7	q<=5.7e-20	4.6	1.3	1.84
MAGI2-AS3	1.3e-14	20	71.5	-1.84
KRTCAP2	q<=5.7e-20	10.7	3	1.84
HLA-DQA2	q<=5.7e-20	63.5	17.8	1.84
LIMD2	q<=5.7e-20	15.6	4.4	1.84
DHRS11	q<=5.7e-20	11.3	40.5	-1.84
LHFPL3-AS2	q<=5.7e-20	8.9	31.6	-1.83
FRAS1	q<=5.7e-20	8.2	29.3	-1.83
CDON	q<=5.7e-20	6.4	1.8	1.83
NUGGC	1.9e-05	1	3.6	-1.83
CTNNAL1	q<=5.7e-20	23.6	83.9	-1.83
PRELID2	q<=5.7e-20	4.9	1.4	1.83
SPOCK1	0.00016	18.5	65.4	-1.83
RSPO3	3.6e-05	1	3.5	-1.83
CYGB	q<=5.7e-20	44.1	12.4	1.83
NCCRP1	4.2e-09	1	3.6	-1.83
SLC51B	2.1e-07	4.9	17.3	-1.83
LINC02343	4.3e-15	1	3.5	-1.83
PLAAT2	9.3e-06	2.3	8.2	-1.83
NTN4	3.1e-17	80.5	286.2	-1.83
NR4A1	8.7e-05	71	252.9	-1.83
PIEZO2	q<=5.7e-20	7.2	2	1.83
TMEM86A	q<=5.7e-20	8.5	30.3	-1.83
STAC	2.6e-06	1.6	5.8	-1.83
MOB1B	2e-18	18.3	64.7	-1.82
ARHGAP15	q<=5.7e-20	25.2	7.1	1.82
FAM107A	q<=5.7e-20	23.9	84.1	-1.82
SLC17A3	q<=5.7e-20	210.7	59.6	1.82
STMN3	q<=5.7e-20	69.3	19.7	1.82
TMEM72-AS1	4.8e-10	1	3.5	-1.82
PRMT5-DT	2e-12	3.6	12.6	-1.82
C4B	q<=5.7e-20	35	9.9	1.82
TYMS	q<=5.7e-20	13.3	3.8	1.82
KIF26B	4.7e-06	1	3.6	-1.82
C5orf38	2.7e-12	1	3.5	-1.82
LINC01625	9.4e-15	1	3.5	-1.82
MFAP3L	3.4e-17	20.9	74.2	-1.82
CHST11	q<=5.7e-20	20.3	5.8	1.81
MELK	2e-14	3.5	1	1.81
LARS2	q<=5.7e-20	9.1	32	-1.81
NEBL	q<=5.7e-20	21.5	75.1	-1.81
CCR7	1.3e-13	3.5	1	1.81
CHSY3	q<=5.7e-20	3.5	1	1.81
FAM124A	q<=5.7e-20	3.3	11.5	-1.81
RIN1	q<=5.7e-20	4.7	1.3	1.81
PXDN	q<=5.7e-20	47.7	13.6	1.81
MACROD2	0.00096	2.3	8.1	-1.81
PLXNB1	q<=5.7e-20	23.4	82.4	-1.81
CD163	q<=5.7e-20	44.1	12.6	1.81
ARHGAP25	q<=5.7e-20	30.3	8.6	1.81
TTYH3	q<=5.7e-20	148.2	42.3	1.81
TNKS2-AS1	2.9e-12	1.2	4.1	-1.81
PLVAP	q<=5.7e-20	900.7	257.7	1.81
SRL	1.3e-09	1.1	3.8	-1.81
NCF2	q<=5.7e-20	22.2	6.3	1.81
HCG27	q<=5.7e-20	3.5	1	1.81
ABO	1.2e-06	7.7	27	-1.81
LINC02609	q<=5.7e-20	3.5	1	1.8
FAM13A-AS1	q<=5.7e-20	4.2	1.2	1.8
MLKL	q<=5.7e-20	31.1	8.9	1.8
UBAP1L	q<=5.7e-20	7.6	2.2	1.8
KIF13B	q<=5.7e-20	14.2	49.5	-1.8
CYTH4	q<=5.7e-20	21.5	6.2	1.8
RBM11	3e-17	1	3.5	-1.8
CRYGS	2.5e-07	7	2	1.8
GBP2	q<=5.7e-20	90.8	26.1	1.8
MYC	q<=5.7e-20	60.7	17.5	1.8
RASGRP4	q<=5.7e-20	3.5	1	1.8
GSTM5	2.4e-06	2.3	7.8	-1.8
LINC02015	q<=5.7e-20	3.5	1	1.8
ENPP1	2.5e-13	2.7	9.3	-1.79
SLAMF8	q<=5.7e-20	3.5	1	1.79
UTY	5.4e-06	2.9	9.9	-1.79
SUSD1	q<=5.7e-20	11.8	40.7	-1.79
ITPR2	q<=5.7e-20	9	31.2	-1.79
RDH10	6.1e-18	24.3	84.2	-1.79
ACSM3	4.1e-19	24.5	84.7	-1.79
HIGD1B	q<=5.7e-20	14.5	4.2	1.79
TNS4	7.8e-11	1	3.5	-1.79
LMO7-AS1	5.4e-12	1.9	6.7	-1.79
PXK	q<=5.7e-20	12.9	44.7	-1.79
AOX1	3.2e-06	24.7	85.3	-1.79
GPR183	2.7e-15	21.1	6.1	1.79
ATP6V1A	q<=5.7e-20	72.5	249.8	-1.79
FLJ32255	q<=5.7e-20	15.8	4.5	1.79
ADAMTSL4	q<=5.7e-20	8.2	2.4	1.79
CARD16	q<=5.7e-20	36.1	10.5	1.78
C16orf54	q<=5.7e-20	4.4	1.3	1.78
LRRC25	q<=5.7e-20	15.5	4.5	1.78
TSPYL5	1.2e-18	9.5	32.5	-1.78
CD4	q<=5.7e-20	89.3	26.1	1.78
SEMA6A	q<=5.7e-20	42.7	12.5	1.78
DBT	q<=5.7e-20	7.7	26.4	-1.78
PCYT2	q<=5.7e-20	11	37.6	-1.78
HEYL	q<=5.7e-20	54.2	15.8	1.78
MIR647	q<=5.7e-20	11.5	3.4	1.78
ANO4	q<=5.7e-20	3.4	1	1.78
NRP2	q<=5.7e-20	31.9	9.3	1.78
PDLIM1	q<=5.7e-20	381	111	1.78
CALHM6	q<=5.7e-20	3.4	1	1.78
MEST	2.6e-13	9.5	32.7	-1.78
FCRL6	q<=5.7e-20	3.4	1	1.77
ELMO1	q<=5.7e-20	25.3	7.4	1.77
UGT3A2	0.00042	1	3.4	-1.77
IKBIP	q<=5.7e-20	78.4	23	1.77
DEPTOR	q<=5.7e-20	27.6	94.1	-1.77
PCBP3	0.00029	1	3.4	-1.77
FCGBP	3.1e-05	3.5	11.8	-1.77
CD248	q<=5.7e-20	69.3	20.3	1.77
RPH3AL-AS1	6.3e-11	2.1	7.2	-1.77
TEX11	q<=5.7e-20	3.4	1	1.77
GSDMB	q<=5.7e-20	9.5	2.8	1.77
ATP6V0E2	q<=5.7e-20	20.6	69.8	-1.76
GLIS1	q<=5.7e-20	12.2	3.6	1.76
ARHGAP33	q<=5.7e-20	6.2	1.8	1.76
BTN3A2	q<=5.7e-20	89.5	26.3	1.76
CSRNP3	7e-18	1.1	3.7	-1.76
TBC1D24	q<=5.7e-20	6	20.3	-1.76
CKB	5.4e-11	130.5	442.8	-1.76
CXCL12	8.5e-15	96.1	322	-1.75
ENTPD3	7.2e-11	1	3.4	-1.75
PCCA	q<=5.7e-20	43.1	144.3	-1.75
KIAA1522	q<=5.7e-20	31.1	104.3	-1.75
GAS6-DT	5e-09	1.5	5.1	-1.75
EXOC3L4	q<=5.7e-20	11.8	3.5	1.75
KCNJ16	q<=5.7e-20	117.6	395.6	-1.75
MALL	1.6e-10	4.9	1.5	1.75
FLT1	q<=5.7e-20	289.1	85.7	1.75
NMB	q<=5.7e-20	62.7	18.7	1.75
BUB1	1.8e-11	3.4	1	1.75
CRIP1	q<=5.7e-20	3.4	1	1.75
RNASE6	q<=5.7e-20	63.1	18.8	1.75
GRIP1	7.5e-15	1.4	4.6	-1.75
PEBP4	0.00065	1	3.4	-1.75
KCNH6	7e-06	1	3.4	-1.75
PPM1K	q<=5.7e-20	8.6	28.8	-1.75
CST6	0.001	1	3.4	-1.75
LDHA	q<=5.7e-20	2256.8	670.6	1.75
PABPC1L	q<=5.7e-20	14	4.2	1.75
ZNF726	1.2e-16	1	3.4	-1.75
WASF3	q<=5.7e-20	2.3	7.7	-1.75
ZMYND12	q<=5.7e-20	6.1	20.5	-1.75
NANOS1	2.2e-08	1	3.3	-1.74
LNX1	4.4e-18	7.6	25.3	-1.74
EZH2	q<=5.7e-20	7.5	2.2	1.74
PATL2	q<=5.7e-20	3.3	1	1.74
FABP5	q<=5.7e-20	19	5.7	1.74
PRODH2	7.8e-08	30	100.4	-1.74
PAG1	q<=5.7e-20	13.1	3.9	1.74
HOXD10	1.2e-15	12.7	42.5	-1.74
CHL1-AS2	1.2e-17	1	3.3	-1.74
SLC25A5	q<=5.7e-20	291.2	975	-1.74
NEK6	q<=5.7e-20	100.3	30	1.74
NLRC4	q<=5.7e-20	4.1	1.2	1.73
RASSF8	q<=5.7e-20	15.9	52.8	-1.73
LYPLAL1-DT	6.8e-15	1	3.3	-1.73
PRKCQ-AS1	3.8e-13	4.3	14.2	-1.73
SH3BP1	q<=5.7e-20	3.3	1	1.73
ZDHHC15	q<=5.7e-20	1.5	5	-1.73
RAB37	q<=5.7e-20	12.6	3.8	1.73
ADAMTSL2	7.5e-20	10.1	33.7	-1.73
DISC1	q<=5.7e-20	9.2	2.8	1.73
PTPN22	q<=5.7e-20	3.3	1	1.73
LINC00861	q<=5.7e-20	3.3	1	1.73
ANXA2R	q<=5.7e-20	5.9	1.8	1.73
C9orf135	4.8e-10	1	3.3	-1.73
MORN5	1.1e-14	1	3.3	-1.73
GDF3	3.3e-08	1	3.4	-1.72
LINC01976	6.2e-09	1	3.3	-1.72
SIGLEC14	q<=5.7e-20	4.5	1.4	1.72
BTBD19	q<=5.7e-20	18.7	5.7	1.72
CADPS2	q<=5.7e-20	17.3	56.9	-1.72
PPP1R18	q<=5.7e-20	76.9	23.3	1.72
CFAP221	q<=5.7e-20	7	22.9	-1.72
CAB39L	1.3e-16	10	32.9	-1.72
NRG3	q<=5.7e-20	4.3	1.3	1.72
PARD3B	q<=5.7e-20	5.9	19.5	-1.72
PLEKHO1	q<=5.7e-20	66.5	20.2	1.72
LOC613206	q<=5.7e-20	3.3	1	1.71
PLA2G4A	5.4e-08	4.5	14.8	-1.71
LINC00323	1.6e-05	1	3.3	-1.71
FSTL3	q<=5.7e-20	94.4	28.9	1.71
AK7	q<=5.7e-20	3.5	11.3	-1.71
LINC00271	q<=5.7e-20	2.7	8.9	-1.71
MAPK8IP3	q<=5.7e-20	29	8.9	1.71
B3GNT8	3.7e-09	1.4	4.7	-1.71
PTP4A3	q<=5.7e-20	50	15.3	1.71
ARHGDIB	q<=5.7e-20	595.6	182.6	1.71
PIP4K2C	q<=5.7e-20	34.2	111.4	-1.71
TMEM164	q<=5.7e-20	16.2	53.2	-1.71
LILRA6	q<=5.7e-20	3.3	1	1.71
LCN12	5.5e-10	7.9	25.6	-1.71
PEG3	2.1e-13	1	3.3	-1.71
EPHX2	4.2e-18	60.4	197	-1.71
CLMN	q<=5.7e-20	10.9	35.7	-1.71
NNT	q<=5.7e-20	34.6	113.5	-1.71
ANXA4	q<=5.7e-20	664.2	204.5	1.7
WAKMAR2	q<=5.7e-20	3.3	1	1.7
CCNO	3.8e-05	1	3.3	-1.7
HADH	q<=5.7e-20	66.3	215.6	-1.7
GPR34	q<=5.7e-20	19.8	6.1	1.7
PYCARD	q<=5.7e-20	32	9.8	1.7
SLFN11	q<=5.7e-20	31.7	9.8	1.7
VEPH1	q<=5.7e-20	15.8	51.5	-1.7
HLA-DPA1	q<=5.7e-20	958.7	294.3	1.7
ACSL4	5.5e-17	41.7	135.4	-1.7
PDE1B	q<=5.7e-20	13.1	4	1.7
VCAM1	q<=5.7e-20	489.7	151	1.7
GAS2	3.4e-06	2.1	6.9	-1.7
GRHL1	4.8e-13	1.8	5.8	-1.7
ABCA4	2.3e-06	1	3.3	-1.7
TBC1D4	q<=5.7e-20	20.3	65.9	-1.7
LYPD3	7.6e-07	1.3	4.3	-1.7
PAQR7	q<=5.7e-20	22.8	73.9	-1.7
RGS19	q<=5.7e-20	27.3	8.4	1.7
BCKDHB	q<=5.7e-20	14	45.1	-1.69
ZNF710-AS1	2e-14	30.1	96.8	-1.69
CD79A	6.9e-05	4.4	1.4	1.69
ZFY-AS1	0.00054	1	3.2	-1.69
CYBB	q<=5.7e-20	44.8	13.8	1.69
LDHB	q<=5.7e-20	21.4	69.4	-1.69
MXRA5	1.4e-05	9.2	29.7	-1.69
FHOD3	q<=5.7e-20	11.3	36.4	-1.69
SORT1	q<=5.7e-20	43.1	138.7	-1.69
RIOX2	q<=5.7e-20	4.5	14.5	-1.69
WLS	q<=5.7e-20	76.1	245.6	-1.69
MAN1A1	q<=5.7e-20	48.6	157.5	-1.69
TEK	q<=5.7e-20	22.6	73	-1.69
L2HGDH	q<=5.7e-20	4.9	15.8	-1.69
RAPGEFL1	q<=5.7e-20	3.9	1.2	1.69
FPR1	1.3e-17	16.7	5.2	1.69
AJAP1	3.2e-12	2.9	9.2	-1.69
SCGB2A1	3e-06	1	3.2	-1.69
CCN2	1e-11	164.5	532.7	-1.69
LY9	q<=5.7e-20	3.2	1	1.69
PFN2	q<=5.7e-20	79.4	255.6	-1.69
SYPL2	q<=5.7e-20	5.8	18.6	-1.69
ST3GAL4	5.7e-10	29	93.8	-1.69
TMEM116	3.9e-19	19.4	62.5	-1.69
AFAP1L2	3.1e-13	19.3	61.9	-1.68
ZNF385B	9e-09	5	15.9	-1.68
LINC01948	1.4e-14	14.2	45.6	-1.68
ERBB2	q<=5.7e-20	73	234	-1.68
P2RY10	q<=5.7e-20	3.2	1	1.68
PBK	6.3e-08	3.2	1	1.68
CARD9	q<=5.7e-20	5.7	1.8	1.68
FXYD5	q<=5.7e-20	210	65.6	1.68
LINGO1	q<=5.7e-20	13.4	4.2	1.68
FAM193B	q<=5.7e-20	28.2	8.8	1.68
FKBP11	q<=5.7e-20	55.7	17.4	1.68
ETNK2	2.5e-11	14.7	47.1	-1.68
CD180	q<=5.7e-20	3.2	1	1.68
CNTNAP1	q<=5.7e-20	5	1.6	1.68
LOC101927378	q<=5.7e-20	4.6	1.5	1.68
ARHGAP27P1-BPTFP1-KPNA2P3	q<=5.7e-20	11.2	3.5	1.68
SNORD6	q<=5.7e-20	6.1	1.9	1.68
IRS1	4.9e-17	4.8	15.4	-1.68
ACAT1	q<=5.7e-20	166.1	530.4	-1.68
ATP5F1A	q<=5.7e-20	179.6	575.3	-1.68
ITM2C	3.4e-18	147.6	468	-1.67
CCR2	9.7e-13	7.6	2.4	1.67
ANK3	q<=5.7e-20	14.4	45.8	-1.67
CARMIL1	q<=5.7e-20	11.1	35.3	-1.67
CLCN5	1.3e-19	23	72.8	-1.67
NGF	q<=5.7e-20	16.4	5.2	1.67
KCNJ2	q<=5.7e-20	8.8	2.8	1.67
PRRT3	q<=5.7e-20	1.6	5	-1.67
ALDH1B1	2.9e-10	29.8	94.6	-1.67
MASP1	q<=5.7e-20	32	10.1	1.67
FTCD	4.5e-05	19.3	61.4	-1.67
WDFY4	q<=5.7e-20	4.4	1.4	1.67
CHST13	q<=5.7e-20	12.7	4	1.67
C5	1.1e-13	2.4	7.7	-1.67
NFKBID	q<=5.7e-20	8.7	2.7	1.67
PRKCA	q<=5.7e-20	10.1	32.3	-1.67
MIR4635	1.6e-18	3.5	1.1	1.66
SLC6A16	2.1e-09	1.6	5.2	-1.66
APOO	q<=5.7e-20	22.4	70.8	-1.66
ZMYND15	q<=5.7e-20	6.1	1.9	1.66
ITPRIPL1	q<=5.7e-20	3.2	1	1.66
ATF3	0.00068	60.1	189.6	-1.66
AJM1	q<=5.7e-20	5.2	1.7	1.66
RPRM	5.8e-09	1	3.2	-1.66
MIR4477B	q<=5.7e-20	3.6	1.1	1.66
OASL	3.7e-12	11.7	3.7	1.66
FNDC10	8.6e-10	2.1	6.5	-1.66
TMCC1	q<=5.7e-20	48.1	15.2	1.66
IQGAP3	q<=5.7e-20	3.2	1	1.66
SDC1	3.1e-18	111	350.8	-1.66
PNP	q<=5.7e-20	71	223.7	-1.66
EMILIN2	q<=5.7e-20	9.8	3.1	1.66
NCS1	q<=5.7e-20	10.6	33.5	-1.66
JAG2	q<=5.7e-20	21.3	6.8	1.65
SDR42E1	q<=5.7e-20	1.4	4.4	-1.65
PEG13	q<=5.7e-20	3.1	1	1.65
AK3	q<=5.7e-20	43.3	136.1	-1.65
SLC16A12	8.9e-18	46.9	146.7	-1.65
LINC01431	2.4e-13	1	3.3	-1.65
GJB1	9.6e-16	20	62.7	-1.65
SCUBE3	9.4e-07	1.2	3.7	-1.65
VWA2	1.3e-10	1	3.1	-1.65
CDKN2B	q<=5.7e-20	8.7	2.8	1.65
PDGFD	q<=5.7e-20	63	20.1	1.65
LINC01843	q<=5.7e-20	6.9	2.2	1.65
ADAM12	2.8e-10	3.4	1.1	1.65
LOC105375304	6.4e-13	5.8	18.1	-1.65
ATP2B2	q<=5.7e-20	3.1	1	1.65
PROCR	q<=5.7e-20	55.1	17.5	1.65
SMTNL2	q<=5.7e-20	19.8	61.9	-1.65
ANO1	q<=5.7e-20	24.8	7.9	1.65
NEDD4L	q<=5.7e-20	23.7	73.9	-1.64
FAHD2B	q<=5.7e-20	5.8	18.1	-1.64
FAM111B	7.5e-14	3.1	1	1.64
IFI16	q<=5.7e-20	104.4	33.6	1.64
RABGAP1L-DT	5.7e-12	1.2	3.8	-1.64
SEMA6A-AS1	q<=5.7e-20	3.4	1.1	1.64
RGCC	q<=5.7e-20	236.4	75.7	1.64
RAP1GAP2	6.2e-19	6.1	18.9	-1.64
GALNT16	1.2e-12	3.8	11.9	-1.64
ATP1B1	q<=5.7e-20	1003.2	3131.1	-1.64
UQCRFS1	q<=5.7e-20	41.1	128.4	-1.64
RGN	4.7e-12	18.3	57.1	-1.64
PAQR4	q<=5.7e-20	3.1	1	1.64
CEACAM21	q<=5.7e-20	3.7	1.2	1.64
SLC15A4	q<=5.7e-20	91.4	29.3	1.64
SMPDL3A	q<=5.7e-20	160.8	51.5	1.64
MICALL2	q<=5.7e-20	20.5	6.6	1.64
CDKN3	2.7e-16	6.5	2.1	1.64
PAQR6	q<=5.7e-20	3.1	1	1.64
SLC48A1	q<=5.7e-20	28.8	89.6	-1.64
LRRK1	q<=5.7e-20	5.9	1.9	1.64
KLF15	2.6e-07	11.1	34.5	-1.64
BISPR	q<=5.7e-20	8.2	2.7	1.63
CHST15	q<=5.7e-20	59.7	19.3	1.63
LINC02478	3e-05	1.5	4.6	-1.63
MYORG	q<=5.7e-20	8	24.8	-1.63
CPEB3	q<=5.7e-20	3.3	10.2	-1.63
LILRA1	q<=5.7e-20	3.3	1.1	1.63
CCN5	4.3e-09	3.1	1	1.63
TM7SF2	q<=5.7e-20	26	80.4	-1.63
HSD11B1	0.00094	2	6.1	-1.63
ADAP2	q<=5.7e-20	23.1	7.5	1.63
CNTFR	0.00038	1	3.1	-1.63
KIAA0895L	q<=5.7e-20	17.7	5.7	1.63
TAP1	q<=5.7e-20	128	41.3	1.63
SLC5A12	1.3e-06	24.5	75.8	-1.63
PDCD1	q<=5.7e-20	3.1	1	1.63
CREB5	q<=5.7e-20	13.7	4.4	1.63
HTR2B	1.5e-05	1.2	3.7	-1.63
MYO10	1e-19	12.2	37.7	-1.63
SAMHD1	q<=5.7e-20	70.4	22.9	1.62
HS3ST2	6e-19	3.1	1	1.62
SYTL4	1.1e-17	3.4	10.4	-1.62
MEI4	6.7e-20	2.3	7.1	-1.62
KSR1	q<=5.7e-20	34.8	11.4	1.62
COL15A1	2.3e-15	62.5	20.3	1.62
OXNAD1	q<=5.7e-20	5.3	16.3	-1.62
RIPPLY1	2.8e-11	1	3.1	-1.62
MFSD3	q<=5.7e-20	14.8	45.6	-1.62
SLC5A1	q<=5.7e-20	14.3	4.6	1.62
OSMR	q<=5.7e-20	111.9	36.4	1.62
EPHB2	3.2e-09	1.3	4.1	-1.62
ALKBH6	q<=5.7e-20	3.1	1	1.62
WNK1	5.3e-18	41.6	127.8	-1.62
RIMBP2	1.2e-10	1	3.1	-1.62
XAF1	q<=5.7e-20	7.9	2.6	1.62
TTLL3	q<=5.7e-20	8.2	2.7	1.62
AXL	q<=5.7e-20	68.1	22.2	1.62
CSF1R	q<=5.7e-20	75.1	24.4	1.62
PRELP	6.2e-06	10.8	33.4	-1.62
LMTK3	9.9e-09	1	3.1	-1.62
BBC3	q<=5.7e-20	16.5	5.4	1.62
BEST1	q<=5.7e-20	5.5	1.8	1.62
APEH	q<=5.7e-20	56	171.8	-1.62
HACD3	q<=5.7e-20	64.7	198.8	-1.62
CD200	q<=5.7e-20	55.1	18	1.62
SFXN5	q<=5.7e-20	9.7	29.6	-1.61
SPINT1-AS1	q<=5.7e-20	9	27.5	-1.61
ADRA2A	1e-05	1.7	5.3	-1.61
OPHN1	3.9e-14	3.1	9.3	-1.61
PTPN3	q<=5.7e-20	19	58.1	-1.61
MIR126	q<=5.7e-20	3	1	1.61
SP140	q<=5.7e-20	3.1	1	1.61
HPCAL1	q<=5.7e-20	340.8	111.4	1.61
BRINP3	1.3e-12	1	3	-1.61
GPR85	9.7e-13	3.1	1	1.61
CDS1	q<=5.7e-20	13.8	42.3	-1.61
DLEU2	1.4e-19	4.7	1.5	1.61
GPRC5B	q<=5.7e-20	38.7	118.3	-1.61
COLGALT1	q<=5.7e-20	102.5	33.6	1.61
AQP7	1.5e-13	7.9	24.1	-1.61
STAB1	q<=5.7e-20	44.6	14.7	1.61
LINC00240	q<=5.7e-20	12.3	4.1	1.6
ATP6V1H	q<=5.7e-20	54.1	163.5	-1.6
AIM2	q<=5.7e-20	3	1	1.6
PCDHB10	q<=5.7e-20	5.1	1.7	1.6
WSCD2	3.6e-13	1	3	-1.6
EPM2A	q<=5.7e-20	7.9	24.1	-1.6
ZNF667	6.8e-10	1.7	5	-1.6
LINC01359	3.3e-14	3.4	1.1	1.6
LLGL2	q<=5.7e-20	35	106.4	-1.6
VAV3	q<=5.7e-20	44	133.7	-1.6
EIF4EBP1	q<=5.7e-20	113.1	37.3	1.6
NPY1R	4.8e-14	20.6	62.4	-1.6
NINL	q<=5.7e-20	9.6	29	-1.6
SEL1L3	q<=5.7e-20	99.4	32.8	1.6
MAP9	q<=5.7e-20	4.4	13.2	-1.6
PALS1	q<=5.7e-20	18.9	57.4	-1.6
PC	9.2e-10	14.9	45.1	-1.6
ZNF683	q<=5.7e-20	3	1	1.6
SH3BP2	q<=5.7e-20	54.2	17.9	1.6
C10orf82	2.4e-09	1	3	-1.6
CLDN7	9.6e-15	35.9	109.3	-1.6
INPP5D	q<=5.7e-20	28.2	9.3	1.6
ARL4C	q<=5.7e-20	47.2	15.6	1.6
HS3ST3B1	2.3e-19	2.7	8.1	-1.6
EMB	q<=5.7e-20	14.4	4.7	1.6
CLEC18C	4.7e-18	7.6	2.5	1.6
SLC17A2	q<=5.7e-20	3	1	1.6
CDC45	8.5e-11	3	1	1.6
TRAT1	q<=5.7e-20	3	1	1.6
ASAP3	q<=5.7e-20	9.5	28.5	-1.59
HAVCR2	q<=5.7e-20	79.8	26.5	1.59
HLA-DRA	q<=5.7e-20	2856.3	949.2	1.59
CCDC113	2e-14	1.6	4.8	-1.59
SELE	3.7e-05	2.2	6.7	-1.59
ACADM	6.5e-19	92.7	278.4	-1.59
PLEKHG4	q<=5.7e-20	7.7	2.6	1.59
UQCRC1	q<=5.7e-20	183.1	549.7	-1.59
IL20RB	1.2e-14	3	1	1.59
FRK	q<=5.7e-20	7	21.1	-1.59
LOH12CR2	q<=5.7e-20	2.1	6.4	-1.59
GNG7	4.3e-19	8.5	25.7	-1.59
LRRIQ3	2.6e-19	1.1	3.3	-1.59
RHEX	q<=5.7e-20	53.7	17.8	1.59
CCL3	q<=5.7e-20	3.2	1.1	1.59
GPT2	2.3e-08	9.9	29.7	-1.59
CTXN1	1.1e-07	3.3	10	-1.59
LOC100507564	q<=5.7e-20	1	3	-1.59
FBXL8	q<=5.7e-20	8.5	2.8	1.59
GOLGA8B	q<=5.7e-20	5.7	1.9	1.59
PCDHA10	4.1e-06	1	3	-1.58
UBAC2-AS1	q<=5.7e-20	1	3	-1.58
LINC01558	0.0008	1	3	-1.58
BTN3A1	q<=5.7e-20	58.2	19.4	1.58
GPR155	1.8e-15	6.7	20.1	-1.58
GMIP	q<=5.7e-20	15.1	5.1	1.58
ABCB4	q<=5.7e-20	3	1	1.58
PDZRN3	q<=5.7e-20	6.5	19.4	-1.58
KCNMB2	1.5e-13	1	3	-1.58
AKAP5	6.1e-09	1.3	3.9	-1.58
PEPD	3e-11	129.8	388.6	-1.58
PLEKHG2	q<=5.7e-20	21.1	7.1	1.58
TRIP13	q<=5.7e-20	5.9	2	1.58
CDCA7	1.3e-12	3	1	1.58
LDLRAD3	q<=5.7e-20	15.6	5.2	1.58
USP46	q<=5.7e-20	5	15	-1.58
HCST	q<=5.7e-20	3.9	1.3	1.58
PIK3R6	q<=5.7e-20	3	1	1.58
CPVL	3.6e-16	55.1	164.6	-1.58
EGFR-AS1	q<=5.7e-20	3	1	1.57
AKR7A3	3.9e-09	29.7	88	-1.57
LINC01886	q<=5.7e-20	3	1	1.57
XK	6.7e-20	1	3	-1.57
PELI2	q<=5.7e-20	5.8	17.3	-1.57
CYP3A5	2.1e-18	31	10.4	1.57
P4HA1	q<=5.7e-20	152.8	51.4	1.57
ZNF385D	1.8e-11	1	3	-1.57
FBXL16	q<=5.7e-20	36.1	12.2	1.57
SUCLG2	q<=5.7e-20	88.1	261.1	-1.57
C3orf70	q<=5.7e-20	4.5	1.5	1.57
TLR2	q<=5.7e-20	20.3	6.8	1.57
SLC26A9	0.00029	2.5	7.4	-1.57
RASSF4	q<=5.7e-20	137.5	46.2	1.57
TNFRSF18	q<=5.7e-20	3	1	1.57
SNCA	1.6e-09	1.9	5.6	-1.57
CYTOR	q<=5.7e-20	42.5	14.3	1.57
EPHA3	q<=5.7e-20	9.1	3	1.57
FAM83G	2.9e-15	2.2	6.6	-1.57
ADAMDEC1	7.9e-19	3	1	1.57
GULP1	4.1e-18	12.5	36.6	-1.56
RHOV	0.00037	1.7	4.9	-1.56
GAB3	q<=5.7e-20	5.1	1.7	1.56
GLIPR1	q<=5.7e-20	10.4	3.5	1.56
PRR16	q<=5.7e-20	4.9	1.7	1.56
IRX3	q<=5.7e-20	65.7	22.3	1.56
LOC105369306	1.4e-06	1.7	4.9	-1.56
SPARCL1	q<=5.7e-20	469.4	159.1	1.56
TMEM44	q<=5.7e-20	22.1	7.5	1.56
SIRPB1	q<=5.7e-20	2.9	1	1.56
HACD1	9.7e-11	1.5	4.4	-1.56
EML6	0.00019	1	3	-1.56
FBLN7	q<=5.7e-20	7.8	2.7	1.56
SHBG	2.2e-09	1	2.9	-1.56
SGPP1	q<=5.7e-20	24.6	72.5	-1.56
EVPL	1.7e-15	6.1	18.1	-1.56
MUC3A	q<=5.7e-20	3	1	1.56
RRAD	q<=5.7e-20	84.3	28.6	1.56
TRAF3IP3	q<=5.7e-20	9.3	3.1	1.56
FAM102A	1.3e-14	26.2	77.2	-1.56
ENTPD3-AS1	q<=5.7e-20	3.7	11	-1.56
NOS1AP	q<=5.7e-20	1	2.9	-1.56
SCPEP1	q<=5.7e-20	79.2	232.6	-1.56
ST3GAL6	7.4e-18	7.2	21.2	-1.55
SERPINA6	0.00022	20.3	59.3	-1.55
CATIP	q<=5.7e-20	1.7	4.9	-1.55
TBX15	1.6e-16	2.9	1	1.55
KBTBD11-AS1	q<=5.7e-20	2.9	1	1.55
TRAM1L1	3.8e-16	5.9	17.3	-1.55
INTS6L	q<=5.7e-20	9.6	3.3	1.55
SCN4B	q<=5.7e-20	18.6	6.3	1.55
QPRT	2.5e-13	76.3	223.5	-1.55
COL1A2	1e-16	303.8	103.8	1.55
FUT6	5e-07	16.8	49	-1.55
SNORA71B	8.5e-09	3.5	1.2	1.55
LINC02615	q<=5.7e-20	5.9	2	1.55
CADM1	2.8e-14	10.8	31.7	-1.55
MOGAT3	q<=5.7e-20	2.9	1	1.55
BAIAP3	1.2e-19	4.4	12.9	-1.54
PPP1R13L	q<=5.7e-20	43.6	15	1.54
SERPINE1	1.7e-16	157.3	54.3	1.54
HLA-F-AS1	q<=5.7e-20	6.2	2.1	1.54
MCUB	q<=5.7e-20	12.8	4.4	1.54
C2orf92	q<=5.7e-20	4.7	1.6	1.54
FAM71E1	7e-19	1.5	4.5	-1.54
JMY	q<=5.7e-20	5.3	15.3	-1.54
EMP3	q<=5.7e-20	251.5	86.3	1.54
CAT	q<=5.7e-20	187.2	546	-1.54
IQCH	q<=5.7e-20	1.5	4.4	-1.54
CCNB2	5.8e-15	6.9	2.4	1.54
EXPH5	2.4e-10	2.5	7.3	-1.54
SCG2	1.9e-10	2.9	1	1.53
PHLDA3	q<=5.7e-20	48.1	16.6	1.53
HLA-A	q<=5.7e-20	4646.6	1608.3	1.53
KCNN4	5.7e-08	2.9	1	1.53
TUBB2A	q<=5.7e-20	12.2	35.2	-1.53
CD244	q<=5.7e-20	2.9	1	1.53
SMKR1	6.8e-08	1.2	3.3	-1.53
LINC02274	4.7e-09	27.2	9.4	1.53
ZNF853	1.7e-18	3.2	9.2	-1.53
COBL	q<=5.7e-20	13	37.6	-1.53
HSD11B1-AS1	8.9e-13	2.3	6.8	-1.53
CTSH	q<=5.7e-20	148.8	430.3	-1.53
PRAME	1.1e-14	5.2	1.8	1.52
REC8	2.8e-18	7.1	20.5	-1.52
MIR3176	q<=5.7e-20	2.9	1	1.52
ACE	5e-10	20.9	7.3	1.52
COL4A2	q<=5.7e-20	451.7	157	1.52
GBP1	q<=5.7e-20	80.5	28	1.52
PKHD1	q<=5.7e-20	11.9	33.9	-1.52
LBP	8e-07	1.1	3.1	-1.52
SSTR1	1.2e-12	2.3	6.6	-1.52
TLR3	q<=5.7e-20	46.9	16.4	1.52
NDRG2	q<=5.7e-20	113.9	326.1	-1.52
CD53	q<=5.7e-20	111.5	38.8	1.52
MATN3	1.5e-07	1.2	3.4	-1.52
MAPK15	q<=5.7e-20	10.8	3.8	1.52
TSPAN32	q<=5.7e-20	3.3	1.2	1.52
ZNF44	q<=5.7e-20	15.6	44.7	-1.52
GRB7	1.3e-19	19.6	56.1	-1.52
NHSL1	q<=5.7e-20	7	20	-1.52
[truncated: 1,574 more rows]
