# Supplementary material for: Identification of novel biomarkers to distinguish clear cell and non-clear cell renal cell carcinoma using bioinformatics and machine learning
Source: PLoS One. 2024 Jun 10;19(6):e0305252. doi: 10.1371/journal.pone.0305252 (PMC11164351; doi:10.1371/journal.pone.0305252)
Supplement: S2 Table — (XLSX) [file pone.0305252.s002.xlsx]

## Sheet: Sheet1
Supplemental table 2 : The differential genes expression dataset of pRCC was obtained from the TCGA publish database via OncoDB.
Gene	FDRAdjustedP-value	CancerSampleMed	NormalSampleMed	|log2FC|
UMOD	9.9e-07	1	9058.5	-13.14
ALDOB	5.4e-06	3.2	6847.3	-11.07
AQP2	1.8e-07	1	1354.6	-10.4
SLC12A1	1.7e-07	1	1107.6	-10.11
KNG1	1.7e-09	1	633.3	-9.31
SLC22A8	1.6e-05	1	561.9	-9.13
MT1H	9.3e-06	1	553.1	-9.11
KCNJ1	6.3e-15	1	531	-9.05
CALB1	1.9e-06	1	529.1	-9.05
FXYD4	1.3e-05	1	511.2	-9
SLC22A6	0.00015	1	382.6	-8.58
PTGER3	4.4e-11	1	363.1	-8.5
MT1G	7.4e-06	9	3223.7	-8.48
FABP1	6e-06	1	329	-8.36
RHCG	5.7e-09	1	304.9	-8.25
CYP4A11	6.1e-06	1.1	295.5	-8.1
SFRP1	1.5e-14	1	265.9	-8.05
SLC12A3	3e-06	1	255.1	-8
GSTA2	5.1e-06	1	248.2	-7.96
TMEM52B	2.8e-08	1.3	294.4	-7.83
HMGCS2	1e-07	1	224.3	-7.81
TMEM213	5.4e-14	1	209.9	-7.71
HPD	5e-06	2.9	583.7	-7.66
PAH	7.9e-05	1	197.2	-7.62
HSD11B2	8.2e-16	5.7	1096	-7.58
DUSP9	6.5e-09	1	187.8	-7.55
XPNPEP2	1.5e-05	1	165	-7.37
PLG	5.7e-05	1	164.4	-7.36
GGT6	3.7e-16	1	159.3	-7.32
PROM2	1.1e-10	1	155.6	-7.28
SCNN1G	3.5e-09	1	146.8	-7.2
NPHS2	8.2e-08	1	141.4	-7.14
SLC4A1	8.5e-11	1	139	-7.12
EGF	2.1e-07	1.3	169.6	-7.07
SCNN1B	4.1e-09	1	131.8	-7.04
CLDN8	2.1e-09	1	126.3	-6.98
ALB	5.6e-05	1	125.1	-6.97
SLC5A12	2.5e-05	1	118.5	-6.89
ATP6V0A4	3.2e-17	1.7	198.2	-6.84
SLC34A1	3.9e-05	2.1	227.3	-6.76
GSTA1	2.4e-05	3.8	397.7	-6.7
TMEM174	7.9e-06	1.5	151.2	-6.69
FAM151A	4.8e-05	1.4	142.5	-6.68
CLCNKB	1.8e-12	4.9	491.2	-6.65
RASD1	3.1e-09	3.1	309.9	-6.64
TMEM72	5e-11	2	199.4	-6.64
CLCNKA	0.00011	1.5	152.8	-6.63
RAB25	2.8e-09	1.3	122	-6.58
MCCD1	4.6e-08	1	94.9	-6.57
SLC13A3	7e-05	2.7	238.5	-6.47
ATP6V0D2	7.3e-12	1	86	-6.43
GATA3	2.5e-11	1	82.5	-6.36
CLIC5	3e-07	1.4	108.5	-6.32
UGT1A9	0.00018	1	79.5	-6.31
CRHBP	3.6e-08	1	79.1	-6.31
HRG	2.2e-10	1	77.2	-6.27
SERPINA5	6.8e-13	5.4	404.2	-6.23
CLDN19	7.3e-07	1	72.6	-6.18
PRDM16-DT	5e-05	1	71.6	-6.16
FGF1	5.5e-07	1.5	99.2	-6.07
KCNJ10	4.5e-12	1	67.4	-6.07
SLC36A2	2.6e-05	1	67.3	-6.07
CTXN3	9.4e-07	1	65.5	-6.03
LHX1-DT	2.5e-17	1	65.4	-6.03
G6PC1	0.0001	1	62.9	-5.97
PDE1A	5.1e-09	1.3	79.8	-5.96
ATP6V1G3	3.4e-11	1	61.8	-5.95
FOXI1	1.2e-09	1	61.8	-5.95
NDNF	7.1e-06	1	60.4	-5.92
PRODH2	4.6e-05	4.7	285.9	-5.91
C16orf89	6.9e-07	1	58.7	-5.88
PIPOX	2.1e-06	4.2	244.8	-5.87
DIO1	3.5e-05	1.7	97.8	-5.87
CA4	1.8e-10	1	54.3	-5.76
SLC6A19	6.3e-05	2.3	123.4	-5.75
FAM3B	6.4e-09	1	52.6	-5.72
CYP4F2	7.7e-05	1	51.7	-5.69
TSPAN8	1.1e-06	1.9	97.1	-5.66
SLC13A2	1.5e-05	2.2	108.1	-5.62
SUCNR1	2e-08	1	49.2	-5.62
AFM	1.8e-05	1	48.4	-5.6
SLC26A7	1.2e-12	1	47.4	-5.57
UPB1	1.2e-06	1	44.5	-5.47
APOC1	q<=2.5e-19	210.6	4.7	5.47
SLC34A3	7.1e-06	1	43.7	-5.45
TMPRSS2	4.1e-13	2.4	104	-5.45
LCN2	7.6e-15	282.2	6.5	5.44
DMRT2	5.2e-10	1	42.6	-5.41
GCGR	1.6e-07	1	41.8	-5.38
AQP6	0.00045	1	41.8	-5.38
CLDN16	1.4e-07	2.1	86.3	-5.38
PCK1	9.8e-06	18.8	772.6	-5.36
RHBG	3.4e-08	1	40.1	-5.33
TMEM30B	5.2e-12	1	40.2	-5.33
WNK4	6.9e-10	1.5	59.6	-5.32
ESRRB	1e-06	1	39.2	-5.29
CASR	5.6e-10	1	39	-5.29
ADH1C	8.9e-09	1	38.7	-5.28
HOXD10	1.6e-09	1	38.2	-5.25
LINC01762	2.4e-08	1	38	-5.25
PLPPR1	3.3e-13	1	38.2	-5.24
CYP4A22	1.1e-05	1	37.2	-5.22
SLC22A12	2.3e-05	13.5	502.5	-5.21
SLC9A4	8.2e-14	1	36.8	-5.2
C7	5.3e-08	9.7	356.5	-5.2
SLC22A7	3e-05	1.7	61.5	-5.2
NR0B2	2e-09	1	35.5	-5.15
PODXL	1e-08	10.5	367.8	-5.13
HEPACAM2	5.4e-10	1	34.6	-5.11
TNFAIP6	q<=2.5e-19	34.2	1	5.1
NELL1	7.1e-08	1	34.1	-5.09
SLC9A3	4.2e-07	1.8	59.4	-5.04
TCF21	1.8e-11	1	33	-5.04
HAO2	1.6e-06	11	359.9	-5.04
CKMT2	2.2e-14	1.1	35.4	-5.02
ASPDH	2.2e-07	4.2	135.2	-5.01
MECOM	3.6e-16	3.3	106.3	-5
PDE10A	1.3e-08	2.3	74.4	-4.99
MUC15	9.1e-07	1	31.6	-4.98
SLC7A8	6.7e-06	10.6	331.9	-4.97
MGAM	0.00015	1	31.2	-4.96
NFASC	2.5e-08	1.7	52.5	-4.96
BDKRB2	3.5e-09	1	30.9	-4.95
ADH1B	4.4e-08	1.6	48.6	-4.95
CYP17A1	0.00059	1.1	32.5	-4.94
NAT8L	1e-07	1	30.7	-4.94
PTGER1	4.1e-09	1	30.5	-4.93
L1CAM	0.00054	2.7	82.1	-4.93
SOST	1.6e-07	1	30.1	-4.91
PRR35	6.1e-11	1	30	-4.91
ANGPTL3	8.9e-06	1	29.5	-4.88
TCEAL2	6.7e-09	1	29.2	-4.87
ENPP6	2.6e-05	1	28.8	-4.85
AGMAT	3.9e-07	9.1	260.4	-4.83
NR4A1	5e-08	13.2	371.7	-4.82
AVPR2	1.6e-06	1	28.1	-4.81
IRX2	9.2e-09	1	28	-4.8
ECRG4	1.6e-07	2.7	73.6	-4.78
RNF186	0.00012	1	27.4	-4.78
WT1	8.6e-07	1	27.1	-4.76
HS6ST2	3.6e-08	1	26.8	-4.74
AGXT	1.6e-05	1	26.7	-4.74
TREM2	q<=2.5e-19	66.2	2.5	4.73
NR4A3	4.9e-07	1	27	-4.72
CCL18	4e-14	26.4	1	4.72
F11	1.6e-09	1	25.5	-4.67
TEK	7.4e-18	2	50.1	-4.66
GPC3	3.4e-09	4.8	120.8	-4.65
MME	2.7e-06	8.2	205.5	-4.65
EMCN	3.8e-15	3.7	91.3	-4.64
ARG2	5.9e-05	2.8	69	-4.63
DDN	3e-07	1	24.3	-4.6
FOLR3	1e-09	1	24.1	-4.59
SLC4A9	3.4e-07	1	24.1	-4.59
MFSD4A	1.7e-06	6.8	162.7	-4.59
SLC5A2	5.2e-05	1	24	-4.58
APLNR	3.6e-08	1.7	40.8	-4.56
IGFBP5	1.3e-13	39.5	929.8	-4.56
TSPAN7	8.1e-16	3.9	91.5	-4.56
STRA6	8.8e-05	1	23.4	-4.55
HSPB7	0.00027	1.2	27.7	-4.54
AFAP1L2	6e-08	2.3	53.6	-4.52
TMEM207	4.8e-05	1	22.7	-4.51
PLA2G4F	4.4e-16	1	22.9	-4.51
LINC01874	0.00012	1	22.8	-4.51
SLC52A3	9.9e-10	1.1	25.1	-4.5
HAMP	q<=2.5e-19	22.5	1	4.49
SMIM5	5.8e-09	1.9	43.5	-4.48
LINC00839	1.6e-06	1	22.3	-4.48
AQP3	8.1e-07	32.3	719.1	-4.48
ANK2	1.6e-08	4.1	92.1	-4.48
UPP2	9.9e-06	1.5	32	-4.43
CPAMD8	2.7e-06	1.4	29.4	-4.42
THY1	2.8e-12	8	169.1	-4.41
AHNAK2	q<=2.5e-19	21	1	4.39
APOH	5.5e-05	1	21	-4.39
UGT3A1	3.9e-08	3	62.7	-4.37
USP9Y	7.8e-06	1	20.7	-4.37
PRLR	3.1e-06	2.4	48.8	-4.37
DNER	3.5e-05	1.7	35	-4.37
RNF152	1.8e-08	3.9	80.9	-4.36
NUPR2	5.2e-13	1	20.6	-4.36
LYPD6B	3.8e-05	1	20.4	-4.35
STC1	2.9e-06	4.3	86.9	-4.33
DAO	9.9e-06	6	120.1	-4.33
TFAP2B	3.6e-10	1	20.2	-4.33
CHRDL1	2.1e-06	1	19.9	-4.32
GRIK5	4.4e-09	1	19.9	-4.31
B4GALNT3	2.1e-11	1.1	21.6	-4.3
MPPED2	4e-09	1	19.7	-4.3
EHF	1.5e-05	1	19.7	-4.3
IRX1	1.4e-06	1	19.5	-4.29
MAPK4	3.9e-10	1	19.6	-4.29
ERICH4	1.3e-06	1	19.6	-4.29
RERGL	2e-08	1	19.4	-4.28
CNTN1	3.8e-12	1	19.3	-4.27
CNTN6	q<=2.5e-19	19.2	1	4.27
MAB21L4	2.2e-05	1	19.3	-4.27
BHMT	8e-06	27.2	526	-4.27
CHIT1	6.7e-13	19.1	1	4.26
TDGF1	2.6e-05	1	19	-4.25
TMEM178A	7.2e-13	3.1	58.3	-4.25
SLC7A13	0.00016	1	18.9	-4.24
CPN2	0.00047	1	18.8	-4.23
RALYL	1.4e-08	1	18.8	-4.23
SEMA3G	1.7e-13	2.7	50.8	-4.22
ATP1B2	7.1e-11	1.3	24.4	-4.22
ADGRF5	1.4e-11	6	111.5	-4.22
DPEP1	4.7e-05	33.5	620.5	-4.21
LINC00645	7.6e-10	1	18.1	-4.18
SHISA3	5.7e-07	3.5	62.5	-4.17
EIF1AY	7.6e-06	2.4	42.8	-4.17
DACH1	5.2e-09	1	18.1	-4.17
LRRN2	3.3e-08	1.6	27.9	-4.16
GPX3	1.5e-05	843.5	14963.8	-4.15
SLC14A1	0.00043	1	17.7	-4.15
CGNL1	6.4e-15	10	176.6	-4.14
NHLRC4	1.6e-09	1	17.7	-4.14
SLC34A2	8.5e-13	293.7	16.8	4.13
IL1RL1	2.2e-05	1.5	26	-4.13
FGF9	1.1e-07	1	17.6	-4.13
BSND	1.2e-11	1	17.4	-4.12
CRB2	2.4e-06	1	17.4	-4.12
NTRK2	1e-06	2.3	39	-4.11
SIM2	2e-05	1.4	23.6	-4.11
C3	1.2e-06	432.7	25.1	4.11
SUSD2	8.8e-06	5.7	98.6	-4.11
DOC2A	q<=2.5e-19	17.2	1	4.1
PCDH1	9.3e-15	5.1	87	-4.09
CEL	1e-06	1	17	-4.09
TMEM45B	1.6e-08	3	50.2	-4.08
DCN	1.4e-11	12.2	207.8	-4.08
DRAIC	4.8e-05	2.7	45.1	-4.07
SDS	q<=2.5e-19	17	1	4.06
INPP5J	4.7e-09	4.6	75.6	-4.05
MRGPRF	1e-11	1	16.5	-4.04
PLN	1.2e-07	1.1	17.4	-4.04
NRK	1.7e-08	1	16.5	-4.04
DDX3Y	7.3e-06	2.4	39.1	-4.04
SLC43A1	7.4e-09	1.5	24.4	-4.02
TNNC1	1.4e-12	1.8	29.8	-4.01
SLC7A9	9.8e-05	4.5	72.5	-4.01
PRSS22	0.00056	1	16.1	-4.01
HNF4A-AS1	3.1e-06	1	16.2	-4.01
DOC2B	3.3e-09	1	16.2	-4.01
PDGFRA	3.8e-08	1	16	-4
CWH43	8.4e-09	1.2	19.5	-4
MAN1C1	2.9e-10	4.3	68.7	-3.99
RANBP3L	5.8e-05	1	15.8	-3.98
TRPV6	3.3e-08	1	15.6	-3.97
CNKSR1	4.8e-07	1	15.7	-3.97
CYP4F3	0.00038	1.4	21.4	-3.96
KLK7	1.2e-06	1	15.5	-3.96
TNFSF9	q<=2.5e-19	15.5	1	3.96
PLCL1	2.2e-11	3.3	50.8	-3.96
VSTM2L	q<=2.5e-19	20.7	1.3	3.95
CLEC3B	2.1e-12	4.9	74.8	-3.95
ATP6V1C2	3.1e-09	1	15.4	-3.94
SORCS2	1.6e-06	1	15.4	-3.94
MRO	4e-06	1.1	16.7	-3.92
EPN3	2.3e-07	1	15.1	-3.92
COL14A1	2.9e-07	2	30	-3.91
MYH11	0.00042	4.6	69.5	-3.9
TSPAN5	2.8e-06	1	15	-3.9
PCOLCE2	1.6e-06	3.4	50.2	-3.89
PSORS1C1	q<=2.5e-19	24.1	1.6	3.88
CYP2B6	1.3e-05	1	14.7	-3.88
ADH6	1.1e-05	3.3	48.4	-3.87
DNASE1L3	8e-12	4.4	64.4	-3.87
APOC3	0.00021	1	14.5	-3.86
CXCL6	2.2e-13	32.1	2.2	3.86
TFPI2	q<=2.5e-19	253.3	17.5	3.86
HPGD	2.1e-08	4.3	61.3	-3.85
FCN3	5.4e-05	2	28.2	-3.85
PAK6	6.2e-18	1	14.4	-3.85
ERP27	1.3e-07	4.3	61.7	-3.84
GPAT3	1.3e-08	8.9	127.8	-3.84
ITGAX	q<=2.5e-19	24.9	1.7	3.84
CYP8B1	1.4e-05	1.9	26.3	-3.83
ITGA8	1.8e-10	1.2	17	-3.82
ASPHD1	q<=2.5e-19	33.2	2.3	3.82
SEMA6D	1.1e-07	2.1	29.9	-3.81
DPYS	2.8e-05	17.9	251.8	-3.81
TFAP2A	4.6e-08	1	14	-3.81
SYT7	1.1e-06	1	14	-3.81
PROZ	1.9e-05	1	13.9	-3.8
RNF150	1.7e-12	1.2	16.6	-3.8
KHK	6.7e-06	11.9	164.2	-3.79
GATA3-AS1	6.6e-07	1	13.7	-3.78
CA10	5e-11	1	13.7	-3.77
KDR	1.5e-12	3.5	47.1	-3.76
FAM107A	1.3e-11	6.2	84.4	-3.76
TMEM246-AS1	3.6e-07	2.4	32.2	-3.76
LINC01020	1.5e-07	1	13.5	-3.75
ITIH5	3.2e-15	4.1	55.1	-3.75
HSPA2	1.3e-05	12.2	164.9	-3.75
GGACT	2.6e-07	4.3	58	-3.75
GABRB3	5.3e-11	1	13.4	-3.74
PDE2A	4.7e-19	2	26.2	-3.74
PRDM16	6e-08	1	13.4	-3.74
GATA2	3.6e-08	2.7	36.6	-3.74
MYO3B	5.4e-09	1	13.3	-3.73
TIMP3	4.7e-16	42.2	561.4	-3.73
GRAMD1B	2.3e-07	1.3	16.7	-3.72
LMOD1	2.5e-05	1.2	15.7	-3.71
TSPAN2	1.3e-10	1	13	-3.7
GP2	6.3e-05	1	13	-3.7
ASS1	5e-06	161	2095.5	-3.7
TYRP1	2.4e-05	1	13	-3.69
PPP1R16B	5.3e-06	2.5	31.6	-3.68
BMPR1B	9.4e-08	1	12.8	-3.68
ANGPTL1	1.1e-09	1.2	15.8	-3.67
KCNQ1	9.4e-13	7.1	90.5	-3.67
LOC100130691	3.9e-06	1.3	16.9	-3.67
GNA14	1.5e-15	1.1	13.7	-3.66
SPON2	q<=2.5e-19	390.9	30.9	3.66
PTPRB	1.3e-15	2	25.2	-3.66
TMPRSS3	5.5e-05	1	12.6	-3.66
GHR	2.2e-12	1.4	17.8	-3.66
LHX1	5.6e-05	1	12.5	-3.65
NNMT	q<=2.5e-19	301.5	24	3.65
SLC26A4	0.00013	1	12.4	-3.64
PGGHG	9.8e-17	117.5	9.5	3.63
LINC01606	3.9e-08	1	12.4	-3.63
APOD	2.1e-06	4.7	57.9	-3.63
GJA5	7.2e-15	2.2	27.7	-3.62
ANGPT1	5.8e-13	1	12.3	-3.62
ERBB4	8.7e-09	1	12.3	-3.62
EPB41L4B	6.7e-11	1	12.1	-3.6
CDA	1.6e-10	2.9	35.3	-3.6
GRHL2	6.3e-10	1	12	-3.59
VIL1	1.5e-05	1.6	18.9	-3.58
FOLH1	1.3e-06	1	12	-3.58
SEZ6L2	q<=2.5e-19	125.1	10.5	3.57
NR4A2	0.00023	3.5	42	-3.57
AGTR1	1.6e-12	1	11.8	-3.56
CPNE7	8.3e-15	11.7	1	3.55
OVCH2	2.9e-11	1	11.7	-3.55
SLC22A13	4e-05	1	11.7	-3.55
HOXD3	2.8e-10	1.5	17.2	-3.54
PLAT	q<=2.5e-19	12.6	145.7	-3.53
TYRO3	2.9e-06	1.4	15.9	-3.53
MIOX	3.2e-05	121.1	1386.5	-3.52
TMTC1	3.4e-17	1.9	21.6	-3.52
SPTBN2	1.2e-07	6	68.5	-3.52
SLC23A3	4.1e-05	2.2	25.2	-3.51
PLA2R1	4.8e-07	2.6	29.3	-3.51
TBX2	7.1e-13	6.2	69.4	-3.49
EXOC3L2	q<=2.5e-19	3.2	35.8	-3.49
SLIT3	2.9e-09	2.3	25.4	-3.48
GPC5	9.6e-07	1	11.1	-3.48
DPP6	4.1e-05	1	11.2	-3.48
TUBAL3	1.9e-05	1	11.1	-3.48
PARM1	1.5e-11	7.2	80.6	-3.48
DAAM2	6.1e-15	1	11.4	-3.47
PKLR	3.4e-05	4.2	46.5	-3.46
SLC38A3	0.00033	1	11	-3.46
PDZD2	8.1e-09	1	10.9	-3.45
RPS4Y1	0.00018	34.4	377.4	-3.45
A1CF	7.7e-06	1	10.9	-3.44
NES	9.9e-13	8	86.1	-3.43
ATP12A	1.5e-06	1	10.8	-3.43
IL1R2	2.9e-06	1.8	19.7	-3.43
TMEM61	1.7e-07	1	10.7	-3.42
ALOX5	q<=2.5e-19	71.3	6.7	3.41
TTTY14	3.2e-05	1	10.7	-3.41
ST6GALNAC3	6.8e-09	1	10.6	-3.41
AGXT2	4.7e-05	25.7	271.8	-3.4
VCAN	q<=2.5e-19	94.9	9	3.4
LOC101927972	q<=2.5e-19	14.1	1.3	3.4
SLC9A2	3.6e-10	1	10.5	-3.39
AVPR1A	4.3e-06	1	10.4	-3.38
PLA2G12B	0.0001	1	10.4	-3.37
SLC26A9	1.3e-05	1.1	10.8	-3.36
BTBD11	1.5e-05	1	10.3	-3.36
GPM6A	8.2e-09	1	10.3	-3.36
PRAME	q<=2.5e-19	18.4	1.8	3.36
EEF1A2	3.6e-19	35.8	3.5	3.36
NR2F1	8.6e-12	3.1	31.8	-3.36
APCDD1L	1.2e-08	1	10.2	-3.35
MT1X	2.6e-05	14.3	145.4	-3.35
SLC30A2	0.00014	2.9	29.6	-3.35
AOC3	2.1e-08	3.9	39.2	-3.35
MT1F	4.3e-07	66.3	670.6	-3.34
SLC6A20	q<=2.5e-19	26.2	2.6	3.33
SCEL	1e-18	10	1	3.33
RAMP3	5.8e-14	12.3	123.6	-3.33
CACNA1H	1.4e-07	1.8	18	-3.33
NR1I3	1e-06	1	10.4	-3.32
MYCT1	2.8e-17	1.7	16.5	-3.32
SLC16A5	6.4e-05	5.8	57.6	-3.31
ESRRG	1.2e-12	4.3	42.9	-3.31
SUSD4	6.5e-07	5	48.8	-3.3
LOC105374428	1.4e-09	1.1	11.3	-3.3
ADAMTSL2	3.8e-12	4.2	40.9	-3.3
SERPINA4	1.2e-05	1	9.8	-3.29
LINC02432	8.3e-06	1.5	14.6	-3.29
KCNK13	3.6e-08	1.5	15	-3.28
LINC02471	q<=2.5e-19	90.1	9.3	3.28
FAM222A	4.6e-11	2	19.3	-3.28
AQP5-AS1	1.4e-06	1	9.6	-3.27
HK2	q<=2.5e-19	24.3	2.5	3.27
TBX3	1.4e-07	1.4	13.7	-3.26
CHAC1	1.6e-06	1.9	18.1	-3.26
TOX	1.2e-13	1.1	10.4	-3.26
SLC8A1	1.2e-06	1	9.5	-3.25
CYP4X1	1.5e-12	1	9.5	-3.25
PLCG2	0.00016	4.3	40.9	-3.25
ARHGEF15	q<=2.5e-19	1.9	17.9	-3.25
SPOCK2	5e-08	17.6	167.3	-3.25
CLDN14	0.0001	1.7	16.2	-3.24
GAD1	2.5e-06	1	9.4	-3.23
MAP6	3.1e-13	1.7	16.2	-3.23
IGFBP6	q<=2.5e-19	490.8	52.2	3.23
TFCP2L1	1.1e-15	12.1	113	-3.22
KMO	5.7e-05	1.2	11	-3.22
GALNT15	6.8e-09	1.7	15.6	-3.22
LILRB4	q<=2.5e-19	13	1.4	3.2
PIK3C2G	3.9e-11	1	9.2	-3.2
MYOZ1	1.3e-13	1	9.1	-3.19
ADAMTSL1	1.3e-10	1	9.1	-3.19
PRELP	2e-06	3.4	30.8	-3.19
RHEX	q<=2.5e-19	198.3	21.8	3.19
MUC20	6.3e-06	6.6	60.3	-3.18
MUC13	0.00095	2.9	26.5	-3.18
TMEM163	q<=2.5e-19	28.2	3.1	3.18
IL13RA2	3.2e-07	1	9	-3.17
NTNG1	1.3e-06	1	9	-3.17
KIT	3e-06	2.9	26	-3.17
SCG5	1.2e-17	9	1	3.17
LOC100506444	1.5e-05	1	9	-3.17
LINC00511	q<=2.5e-19	10	1.1	3.16
SYNPO2	3.6e-05	2.2	19.3	-3.16
CUBN	0.00024	14.2	125.2	-3.14
EFEMP1	1.4e-06	12.4	109.3	-3.14
PCK2	1.5e-05	50.9	449.4	-3.14
LRRN4	q<=2.5e-19	60.5	6.9	3.14
LRRC2	3.9e-12	1	8.8	-3.13
EFS	1.3e-07	1	8.7	-3.13
FREM1	3.8e-12	2.9	25.4	-3.13
LYVE1	1.7e-07	1.6	13.6	-3.13
NOTCH3	1.5e-09	6.3	55	-3.13
GSTM3	4.3e-06	12.8	111.8	-3.13
IYD	4e-05	1.9	16.5	-3.13
KLHL3	2.7e-07	1.4	12.4	-3.12
ERVMER34-1	1.1e-08	1	8.7	-3.12
WNT9B	8e-05	1	8.7	-3.12
EGR3	0.00028	1.2	10.9	-3.12
ARSF	0.00014	1	8.6	-3.1
ERG	q<=2.5e-19	2.2	18.9	-3.1
NIPAL1	5.1e-07	1	8.6	-3.1
PTPRO	8.7e-06	6.1	52.5	-3.1
FOS	7.3e-06	93.9	806.4	-3.1
ROBO4	2.8e-17	3.8	32.6	-3.1
GPIHBP1	1.2e-06	3	25.5	-3.09
CD34	4.7e-19	8.3	70.6	-3.09
PLPP4	1.9e-14	1	8.5	-3.09
CYP27B1	0.00086	3.8	32.3	-3.09
PDK4	4.9e-05	22.8	192	-3.08
ALPL	1.2e-05	11.5	97.8	-3.08
ALDH6A1	1.8e-06	30.7	259.2	-3.08
EPHB3	1.1e-06	1	8.5	-3.08
CREB5	q<=2.5e-19	32.4	3.9	3.07
FHL1	q<=2.5e-19	715.3	85.2	3.07
ERFE	8e-17	14.2	1.7	3.07
COL4A6	7.5e-11	1	8.4	-3.07
APCDD1L-DT	3.6e-07	1	8.3	-3.06
ADORA3	q<=2.5e-19	8.9	1.1	3.06
IGFBP2	3.7e-12	32.5	270.8	-3.06
SELP	9.6e-10	1.9	16.3	-3.06
CXCL12	1.4e-09	40.1	334	-3.06
FAM245A	2.4e-10	1	8.3	-3.05
LOC105370792	1.1e-18	8.3	1	3.05
PI16	2.8e-05	1	8.3	-3.05
SLC7A7	0.00021	29.5	244.2	-3.05
ACSF2	2.4e-06	34.6	286.5	-3.05
HAVCR1	q<=2.5e-19	74	9	3.04
APBB1IP	q<=2.5e-19	69.4	8.5	3.04
LPL	2.5e-06	5.2	43	-3.04
SLC5A11	5.1e-05	1	8.2	-3.04
LOC101928596	3.3e-08	1	8.2	-3.03
SLC25A25	2.6e-06	7	57.3	-3.03
OSCAR	q<=2.5e-19	8.1	1	3.03
KIF26A	1.3e-07	1	8.2	-3.03
LINC01485	0.00088	1	8.2	-3.03
PON3	1.1e-05	1	8.1	-3.02
CEACAM1	3.7e-13	4.2	34.5	-3.02
BCL6B	1.5e-12	2	16.6	-3.02
GPR27	0.00022	1	8.1	-3.01
TREH	1.4e-05	3.3	26.7	-3.01
F3	2.9e-08	3.2	25.8	-3.01
HOXD8	1.3e-17	12.1	97.6	-3.01
MEIS2	q<=2.5e-19	1.9	15.4	-3
NUGGC	1.3e-06	1	8	-3
SORD	4.8e-07	7.4	59.3	-3
CRABP1	1.1e-06	1	8	-3
SNORD99	q<=2.5e-19	8	1	3
ADRA2C	1.1e-09	3.2	25.4	-3
ENPP7	0.00058	1.2	9.8	-2.99
DDC	5.2e-05	47.1	371.5	-2.98
HGFAC	q<=2.5e-19	7.9	1	2.98
NUAK2	2.5e-10	11.1	87.6	-2.98
NR2F1-AS1	2.1e-13	1	7.9	-2.98
CD300LG	2e-08	1	7.9	-2.98
NOS3	2.2e-10	2.1	16.8	-2.98
PSAT1	7.4e-05	17.4	137.5	-2.98
KDM5D	7.8e-05	1.7	13.6	-2.98
APLP1	3.2e-05	1	7.9	-2.98
SCTR	0.00015	1.8	14.1	-2.98
RAB42	8.8e-08	10.9	1.4	2.97
DLL1	0.0005	1.3	9.9	-2.97
ESPN	3e-07	5.4	42.4	-2.97
LDB2	5.9e-19	5.5	42.9	-2.97
RAPGEF4	7.6e-12	1	7.8	-2.96
TBXA2R	1.1e-09	1.3	10	-2.96
GPRC5B	4.6e-17	12.5	97.3	-2.96
LTBP1	4.9e-07	3.8	29.8	-2.96
FLT4	4e-17	3.4	26.7	-2.96
LAD1	2.3e-13	7.7	59.5	-2.96
FRMD1	5.7e-07	1	7.8	-2.96
CDHR1	2e-07	7.8	1	2.96
PLA2G7	q<=2.5e-19	7.7	1	2.95
CYYR1	5.2e-14	3.4	26.1	-2.95
FYB2	1.7e-06	1	7.7	-2.95
C3orf85	0.0004	1	7.7	-2.95
SYNDIG1	2.6e-11	1.6	12	-2.95
IL17RE	9.6e-08	1.9	14.7	-2.95
EFHD1	2.5e-16	64.9	500.2	-2.95
UTY	7e-06	1	7.7	-2.95
TCIM	0.00059	16.7	129.1	-2.95
TNNI1	7.3e-09	1	7.7	-2.95
CLDN11	3.7e-06	1	7.7	-2.94
TENT5B	0.00022	1.9	14.3	-2.94
MCOLN3	1.5e-07	1	7.7	-2.93
FBP1	7.8e-07	36	273.8	-2.93
TIE1	1.2e-11	5.6	42.5	-2.93
LINC00671	0.00015	3.1	23.5	-2.92
TFF3	0.00095	1.2	9.1	-2.92
RAMP1	0.00038	2.7	20.5	-2.92
CA12	1.7e-10	80.9	612.6	-2.92
HSPA12B	6e-12	2	15.5	-2.92
ADORA2A-AS1	1.2e-05	1.1	8.5	-2.91
LTBP2	6.1e-09	2.8	21.1	-2.9
CORO6	q<=2.5e-19	7.5	1	2.9
SPHK1	q<=2.5e-19	26.3	3.5	2.9
S1PR3	8e-11	3.1	23.3	-2.89
APCDD1	6.1e-05	1.6	11.6	-2.89
CD70	3.5e-19	7.4	1	2.88
ST6GAL1	1.9e-08	36.8	270.3	-2.88
LINC00924	3.4e-06	1.4	10.4	-2.88
CCDC78	q<=2.5e-19	7.4	1	2.87
SLC2A12	1.1e-10	1	7.3	-2.87
ADGRF1	5.6e-06	7.6	55.9	-2.87
ADTRP	6.8e-05	1	7.3	-2.87
NRN1	4.7e-10	2	14.8	-2.86
SLFN13	q<=2.5e-19	16.3	2.3	2.86
SLC5A3	7e-06	6.4	46.7	-2.86
LBX2	q<=2.5e-19	7.3	1	2.86
SNAI2	9.8e-14	1.7	12.2	-2.85
APOM	2.2e-05	37.3	268.3	-2.85
SOX18	1.8e-10	4.1	29	-2.84
RPH3AL-AS1	9e-11	1	7.1	-2.84
SNAP25	q<=2.5e-19	12.9	1.8	2.84
DIPK1B	8.2e-09	1.3	9.3	-2.84
FLT1	6e-11	9.1	64.4	-2.83
TMEM204	1.9e-13	9.5	67.9	-2.83
COL23A1	q<=2.5e-19	30.3	4.3	2.82
DIRAS1	7.8e-06	1.3	8.9	-2.82
EDNRA	4.7e-11	1.2	8.2	-2.82
GSTM5	0.00018	1	7.2	-2.81
ODF3B	q<=2.5e-19	69.8	9.9	2.81
HPCAL4	2.5e-05	1	7	-2.81
LAMC3	9.9e-09	2	14.2	-2.81
EGR2	0.00049	3.1	21.6	-2.81
SVEP1	2.5e-05	1	7	-2.8
ASPN	2.1e-10	1.4	9.8	-2.8
SLC22A23	2.1e-10	2.1	14.9	-2.8
SLC5A10	0.00071	4.7	32.5	-2.8
SULT1C4	q<=2.5e-19	226.5	32.5	2.8
TCEAL7	8.4e-08	1.1	7.3	-2.79
DENND2A	3.1e-06	3	20.7	-2.79
MTTP	2.1e-05	1	6.9	-2.79
GPR155	2.6e-09	2.7	19	-2.79
COL9A2	7.5e-07	5.5	37.8	-2.79
DDR2	4.9e-09	1	6.9	-2.79
DLGAP1	7.6e-12	9	1.3	2.79
GAS1	2.5e-11	2	14.1	-2.79
DACT3	1.3e-05	1.2	7.9	-2.78
LINC02188	q<=2.5e-19	22.1	3.2	2.78
MFSD6L	1.2e-11	1	6.8	-2.77
PDE3A	1.9e-10	1	6.8	-2.77
HSPB6	0.00026	1.3	8.6	-2.76
PTGS2	0.00051	1	6.8	-2.76
IQGAP2	2.3e-07	11.9	80.3	-2.76
SLC37A2	q<=2.5e-19	8.9	1.3	2.76
WNT10A	0.00026	1	6.8	-2.75
AZGP1	0.00011	54.9	370.8	-2.75
DUSP26	3.5e-07	1	6.7	-2.75
EBF1	2.1e-13	1	6.7	-2.75
CDKN2A	q<=2.5e-19	6.7	1	2.75
GLTPD2	1.6e-05	3.4	22.9	-2.75
CTSV	2.9e-05	1.4	9.6	-2.75
MRAP2	4.1e-09	1	6.8	-2.75
SYT12	q<=2.5e-19	6.7	1	2.75
ELN	1.8e-05	4.5	30.2	-2.74
TYMP	q<=2.5e-19	105.4	15.8	2.74
LINC01780	5.9e-08	1	7	-2.74
CDH6	q<=2.5e-19	160.6	24	2.74
MTURN	6.6e-10	15.7	105	-2.74
NPNT	8.7e-08	19.4	129.5	-2.74
C1orf226	1.3e-12	2.5	16.8	-2.73
SFN	2.1e-08	36.9	5.6	2.73
SOCS2	4.4e-10	5.2	34.1	-2.73
MGAT3	2.1e-06	1	6.6	-2.73
SERPINE2	q<=2.5e-19	437.8	66.5	2.72
SYCE1L	q<=2.5e-19	18.2	2.8	2.72
ITM2A	1.1e-11	7.2	47.4	-2.72
PF4V1	q<=2.5e-19	8.1	1.2	2.72
SLC45A1	1.5e-08	1.5	9.8	-2.71
HEPH	9e-11	1.4	9.3	-2.71
TPK1	q<=2.5e-19	54.3	8.3	2.71
SH3BP5	1.9e-11	2.1	13.5	-2.71
HRC	2.6e-11	1	6.5	-2.71
LINC01781	q<=2.5e-19	43	6.6	2.71
AKR1C2	7.2e-14	26.1	4	2.71
LNX1	2.7e-10	3	19.8	-2.7
NR3C2	1.5e-17	5	32.5	-2.69
PTGFR	3.6e-08	1	6.4	-2.69
ROR2	0.0008	1	6.7	-2.69
CPED1	7.3e-09	1.7	10.8	-2.69
EHD3	8.6e-08	8	51.5	-2.69
SSTR2	1.3e-07	1	6.4	-2.68
CYFIP2	2.3e-09	46.5	298.2	-2.68
CDH16	6.4e-13	234.1	1485.4	-2.67
ADCY4	1.1e-07	1.9	12.2	-2.67
TPSAB1	9.4e-09	18.3	2.9	2.67
ALDH4A1	1.2e-05	104.6	662.8	-2.66
FBLN1	0.00044	15.1	95.6	-2.66
HECW1	2.4e-05	1	6.3	-2.66
MMRN2	3.4e-13	8.4	52.8	-2.65
MMP11	q<=2.5e-19	39.3	6.2	2.65
TAGLN	0.00029	15	94.1	-2.65
RASGRF2	4.8e-17	1	6.3	-2.65
SFXN2	1.5e-06	5.3	33.3	-2.65
GPR4	1.7e-10	1.8	11.4	-2.64
PRAM1	q<=2.5e-19	8.1	1.3	2.64
CHI3L2	6.6e-09	8.3	1.3	2.64
ARAP3	6.6e-16	2.2	13.7	-2.64
PDLIM2	9.6e-10	6.7	41.7	-2.64
IGSF11	0.00019	1	6.4	-2.64
SYP	1.9e-10	1.3	7.9	-2.64
UCN	q<=2.5e-19	6.2	1	2.63
RGS1	q<=2.5e-19	105.3	16.9	2.63
DNM1	q<=2.5e-19	83.2	13.4	2.63
RASIP1	6.8e-12	3.4	20.7	-2.62
SMIM24	6.3e-06	126.3	776.4	-2.62
PXDN	q<=2.5e-19	69.3	11.3	2.62
NPR3	5.4e-06	17.2	105.8	-2.62
FGL2	7.9e-08	16.4	100.7	-2.62
AMIGO2	3.1e-05	2.7	16.4	-2.61
PRSS35	1.7e-05	1	6.1	-2.61
ANXA13	q<=2.5e-19	51.4	8.4	2.61
PDGFRB	1.4e-10	9.4	57.6	-2.61
ENOX1	1.1e-07	1	6.1	-2.61
ARHGAP28	1.1e-09	2.6	15.6	-2.61
LUM	3.3e-05	19.3	117.4	-2.6
LY86	q<=2.5e-19	27.1	4.5	2.6
ADGRA2	1.5e-10	1.8	10.8	-2.6
PLCXD3	5.3e-06	1	6.1	-2.6
CCDC3	2.2e-05	3.1	19	-2.6
RDH12	0.00044	1	6.1	-2.6
ADGRL4	1.2e-12	4	24.3	-2.59
C11orf96	0.00021	7.8	46.8	-2.59
EGFL7	1.3e-09	14.7	88.4	-2.59
LMX1B	7.1e-06	1	6	-2.59
LGI2	0.00096	1	6	-2.59
CSGALNACT1	2.1e-08	2.8	16.7	-2.59
RBP5	0.00011	154.8	926.8	-2.58
SMIM10L2B	q<=2.5e-19	1.7	10	-2.58
MEG3	8.3e-05	1.4	8.3	-2.58
ITPR1	2.5e-14	5.1	30.4	-2.58
CES3	0.00018	3.2	19.2	-2.58
LMO3	1.3e-05	1	6	-2.58
C9orf24	4.5e-10	1.6	9.8	-2.58
CERNA2	q<=2.5e-19	31	5.2	2.57
CLEC18B	8.9e-05	3	17.7	-2.57
APOLD1	6.2e-06	5.4	31.8	-2.57
NAGS	4.1e-10	3.3	19.8	-2.57
CRYAB	q<=2.5e-19	9817.8	1654.1	2.57
KLHL14	7.5e-07	1.7	10.2	-2.56
F13A1	0.00083	5.3	31.2	-2.56
SLC16A2	1.7e-13	6.5	38.3	-2.56
AKR1C1	5.8e-16	78.3	13.3	2.56
SOX17	3.1e-06	1.1	6.6	-2.56
AOX1	0.0004	21.6	127.7	-2.56
PEAR1	9.9e-16	1.8	10.6	-2.56
FAM184A	1e-09	1.1	6.7	-2.56
SOWAHA	1.2e-12	2.2	13	-2.56
SIRLNT	8e-05	1	5.9	-2.56
FRZB	2e-06	5.2	30.5	-2.56
CDH5	3.2e-17	7.7	45.3	-2.56
ETNK2	1.1e-06	14.6	86	-2.56
CLDN10	6.4e-13	23.5	138.6	-2.56
PCDH9	4.3e-09	1	5.8	-2.55
CDK5RAP3	q<=2.5e-19	9.5	1.6	2.54
HOXB-AS3	6.7e-08	8.7	50.5	-2.54
EGR1	4.7e-06	96.9	561.2	-2.54
LRRC4	9.2e-11	1	5.8	-2.54
DPYSL3	3.2e-05	3.2	18.4	-2.54
CLDN1	q<=2.5e-19	147.1	25.5	2.53
ACSM1	q<=2.5e-19	10.2	1.8	2.53
ARHGAP22	q<=2.5e-19	5.8	1	2.53
KCNC4	3.7e-07	3.9	22.2	-2.52
RHOBTB3	9.5e-11	8	45.7	-2.52
PCDH12	q<=2.5e-19	2.8	15.9	-2.52
TM4SF5	0.00055	6	34.6	-2.52
LETR1	8.6e-08	1.4	8.2	-2.52
PTGIS	8.9e-05	1.8	10.5	-2.51
ENO2	q<=2.5e-19	78.3	13.8	2.51
PID1	1.6e-08	1.2	6.7	-2.51
APLN	3.7e-07	2.7	15.3	-2.5
PTH1R	2.8e-06	100.1	568.2	-2.5
DNM3	1.5e-09	1	5.7	-2.5
SLC25A34	5.2e-08	1.9	10.7	-2.5
PLCH2	0.00019	2.3	13.2	-2.5
DNASE1	3.7e-06	18.2	102.8	-2.5
TBX2-AS1	2.5e-07	2.9	16.1	-2.49
ATP1A2	5.2e-10	1	5.6	-2.49
SAMD11	0.00027	2.2	12.4	-2.49
KCTD15	3.6e-07	2.6	14.6	-2.49
MRLN	0.00024	1	5.6	-2.49
GJA4	4.4e-09	6.8	38.2	-2.49
MYLK	2.3e-14	11.9	66.8	-2.49
MARCO	1.6e-14	6	1.1	2.49
EPAS1	3.1e-14	54.3	305.5	-2.49
PTGER4	9.4e-11	3.3	18.3	-2.48
IFI27	q<=2.5e-19	1137.7	203.9	2.48
ZFY	1.6e-06	1	5.6	-2.48
PVT1	q<=2.5e-19	5.7	1	2.48
FAM167A	3.9e-11	4.2	23.6	-2.48
CSTA	6.1e-06	8.5	1.5	2.48
CCN2	7.6e-10	81.2	452.6	-2.48
APOBR	q<=2.5e-19	8.8	1.6	2.47
ZNF521	3.9e-10	1	5.5	-2.47
PLVAP	2.5e-11	41.3	228.5	-2.47
EDA2R	q<=2.5e-19	11.1	2	2.47
USHBP1	3.3e-10	1	5.5	-2.47
DRC7	q<=2.5e-19	8.6	1.5	2.47
TRIM9	q<=2.5e-19	6.2	1.1	2.46
IGSF6	q<=2.5e-19	11.9	2.2	2.46
SELENOM	5.5e-10	42.9	236	-2.46
BTNL9	2.5e-06	2.7	14.7	-2.46
RAB7B	q<=2.5e-19	5.5	1	2.46
MSRA	3.3e-06	42.2	231.1	-2.45
ARMH4	8.9e-09	5	27.3	-2.45
S1PR1	8.1e-14	7.6	41.6	-2.45
GIPC3	1e-12	1	5.5	-2.45
PCSK6	6.9e-05	1	5.5	-2.45
UBE2C	2.3e-15	9.1	1.7	2.45
TMSB4Y	1.3e-05	1	5.5	-2.45
HBEGF	5.7e-07	9.4	51.3	-2.44
MUC3A	q<=2.5e-19	5.4	1	2.44
SELENOP	2.7e-09	28	151.6	-2.44
RBP2	2.1e-05	1	5.4	-2.44
PBLD	5.9e-07	56	303.1	-2.44
TMSB10	q<=2.5e-19	7916.2	1454.4	2.44
EYA4	3.9e-05	1	5.4	-2.43
BCL2A1	q<=2.5e-19	9.7	1.8	2.43
PNPLA1	5.7e-06	1	5.4	-2.43
RAP1GAP	2.2e-05	36.2	195.1	-2.43
LEF1	1.3e-07	1	5.4	-2.43
STOX1	8.5e-11	1	5.4	-2.43
CDH11	0.00016	1.5	7.9	-2.43
MFAP4	1.4e-05	15.2	82.3	-2.43
GIMAP6	q<=2.5e-19	5.7	30.4	-2.42
OXGR1	1.7e-08	1	5.4	-2.42
PRR7	q<=2.5e-19	7.6	1.4	2.42
C1QTNF7	1.4e-09	1	5.3	-2.42
TYROBP	q<=2.5e-19	264	49.3	2.42
CDT1	q<=2.5e-19	6.2	1.2	2.42
GPRIN1	q<=2.5e-19	5.3	1	2.41
SLC23A1	6.4e-05	11	58.6	-2.41
E2F1	q<=2.5e-19	5.7	1.1	2.41
ASAP2	1.7e-16	6	31.8	-2.41
PARVG	q<=2.5e-19	8.4	1.6	2.41
HSF4	q<=2.5e-19	24.1	4.5	2.41
SLC16A10	7.8e-08	1	5.3	-2.41
SLC38A4	3.8e-05	1	5.3	-2.4
CDKN1C	1.5e-08	28	147.6	-2.4
HSD17B14	0.00062	23.8	125.3	-2.4
HS6ST1	7.9e-07	15.4	81.1	-2.4
HRH1	q<=2.5e-19	18	3.4	2.4
PLEKHN1	q<=2.5e-19	5.3	1	2.4
USP2	1.1e-07	23.2	122.3	-2.4
C6	q<=2.5e-19	11	2.1	2.4
DOCK8-AS1	2e-05	4.8	25.2	-2.39
BRSK1	q<=2.5e-19	6.5	1.2	2.39
FBLN7	q<=2.5e-19	15.2	2.9	2.39
SELENBP1	1.6e-13	54.5	284.6	-2.39
SLC9A3R2	8.9e-14	44.3	232.5	-2.39
DCHS1	3e-12	1.3	6.9	-2.39
CLNK	0.00014	1	5.2	-2.38
FLRT1	1.3e-05	1	5.2	-2.38
PPP1R14A	4.6e-07	10.4	53.9	-2.38
LRRC32	5.1e-11	19.2	100	-2.38
CYP3A5	9.6e-16	60.5	11.7	2.38
LINC00173	q<=2.5e-19	11.6	2.2	2.38
UBE2QL1	1.4e-06	1	5.2	-2.38
PINLYP	1.2e-07	5.4	28.1	-2.38
GIMAP8	2.3e-16	3.7	19.1	-2.38
ITGA11	5.3e-08	1	5.2	-2.37
PRKG1	2.8e-12	1.3	6.6	-2.37
MIR100HG	3.8e-11	1.6	8.2	-2.37
GOLT1A	1.6e-05	4.6	23.9	-2.37
GPD1	0.00028	47.9	247	-2.37
CCN1	1.1e-07	73.3	379	-2.37
PLPP2	q<=2.5e-19	51	9.9	2.37
NXPH2	6.1e-06	1	5.2	-2.37
CXCL1	4.2e-13	26.8	5.2	2.37
CSF3R	q<=2.5e-19	13.7	2.7	2.37
CCM2L	5.2e-09	1	5.2	-2.37
GBP4	3.7e-16	4.1	21.1	-2.36
BHLHE41	q<=2.5e-19	41.4	8.1	2.36
GPT	1.3e-05	10.7	54.8	-2.36
HS3ST2	7.3e-08	5.1	1	2.36
LINC02121	0.00083	1	5.1	-2.36
NOTCH4	2.4e-08	3.8	19.5	-2.36
RNASE1	2.7e-10	77.4	396.4	-2.36
ADAMTS5	0.001	1	5.1	-2.35
SSC4D	0.0002	1.7	8.5	-2.35
ECHDC3	2.9e-12	36.1	184	-2.35
INMT	2.2e-07	3.2	16.4	-2.35
RCAN1	4.6e-12	63.8	325.8	-2.35
ASB15	0.00026	1	5.1	-2.35
CCDC88B	q<=2.5e-19	11.3	2.2	2.34
SNED1	3e-13	1.1	5.8	-2.34
VDR	5.1e-06	8.5	43.3	-2.34
ADGRG5	0.00024	2.2	11.4	-2.34
C2orf72	2.9e-05	1	5	-2.33
MEI4	1.6e-12	1	5	-2.33
FCGR1A	q<=2.5e-19	5	1	2.33
MIR34AHG	q<=2.5e-19	5	1	2.33
ANXA1	q<=2.5e-19	616.8	122.3	2.33
TCF7L1	3.4e-12	4.5	22.7	-2.33
JCAD	7e-13	3.2	16.3	-2.33
BTK	1e-09	7.2	1.4	2.32
RIPOR3	3.2e-05	4	20	-2.32
CACHD1	4.1e-08	2.1	10.3	-2.32
CRACR2A	q<=2.5e-19	5	1	2.32
GABRA2	9.5e-08	1	5	-2.32
GRB14	1.1e-11	8	40.1	-2.32
KCNJ12	2.6e-06	1	4.9	-2.31
GCNT4	2.8e-10	1.8	8.7	-2.31
PEBP4	9e-06	1	4.9	-2.31
CD248	5.4e-08	4.8	23.7	-2.31
PDE1C	2.6e-07	1	5	-2.31
BBC3	q<=2.5e-19	37.9	7.6	2.31
JAM2	2.8e-07	2.6	12.8	-2.31
THSD7A	2.4e-10	3.5	17.6	-2.31
ADGRF3	9.8e-06	1	5	-2.31
CNGA1	8.4e-05	1	5	-2.31
GLYATL1	1.8e-05	42.7	211.7	-2.31
KCNJ3	1.2e-09	6.2	30.5	-2.3
CERKL	8e-11	1.1	5.6	-2.3
RAMP2	1.4e-13	20	98.9	-2.3
RNF212B	0.00012	1	4.9	-2.3
DMGDH	8.1e-08	30	147.5	-2.3
FSTL4	7.3e-08	1	4.9	-2.29
FGD5	1.3e-11	5.9	28.8	-2.29
IQSEC3	6.5e-05	1	4.9	-2.29
F11-AS1	3.4e-07	1	4.9	-2.29
STAC3	q<=2.5e-19	10.2	2.1	2.29
CCND2	q<=2.5e-19	57.7	11.8	2.29
FOXI2	7.3e-05	1	4.9	-2.29
PHGDH	3e-09	32.6	158.2	-2.28
LAIR1	4.9e-19	12.7	2.6	2.28
ACADSB	9.6e-09	20.6	99.9	-2.28
VAT1L	0.00078	1	4.9	-2.28
OLFML1	2.9e-08	2.2	10.5	-2.28
FCER1G	q<=2.5e-19	123.6	25.6	2.27
ABCC3	q<=2.5e-19	91.4	18.9	2.27
SUSD3	4e-06	12.3	59.5	-2.27
OLIG1	1.8e-07	1	4.8	-2.27
MOXD1	1.8e-05	7.8	37.4	-2.27
LINC01612	6.9e-09	1	4.8	-2.27
ABAT	3.3e-05	25.4	122.1	-2.27
SCUBE3	1.3e-06	1	4.8	-2.27
ATP6V1FNB	q<=2.5e-19	18.5	3.8	2.27
LINGO1	5.5e-06	1	4.8	-2.27
TIMP1	q<=2.5e-19	1142.9	236.5	2.27
PGM5	2.1e-08	6.6	31.8	-2.26
ARHGAP40	q<=2.5e-19	8.4	1.8	2.26
GGT5	1e-06	13.9	66.8	-2.26
AMPH	0.00015	1	4.8	-2.26
TPSB2	1.5e-05	19.3	4	2.26
CCBE1	8.1e-09	1	4.8	-2.26
ZMYND10	q<=2.5e-19	24.3	5.1	2.26
MDK	q<=2.5e-19	192.6	40.3	2.26
CLEC14A	4.1e-10	8.5	40.8	-2.26
SYNPO	1.1e-10	19.4	92.4	-2.25
MSC	6.5e-09	19.1	4	2.25
TGFBR3	1.6e-11	11.3	53.6	-2.25
MCUB	q<=2.5e-19	15.5	3.3	2.25
PANK1	7.4e-12	5.1	24.3	-2.25
SH3BP4	2e-11	16	75.7	-2.25
CAMK1G	1.3e-07	1	4.9	-2.25
SATB2-AS1	q<=2.5e-19	12.4	2.6	2.25
CD93	1.7e-13	9.5	45.3	-2.25
CD300LF	q<=2.5e-19	4.7	1	2.25
TTC36	2.3e-07	1	4.7	-2.24
OGN	6.1e-05	1	4.7	-2.24
SMOC2	0.00055	3.5	16.4	-2.24
NTF3	5e-10	1	4.7	-2.24
SAA1	5.7e-06	11.7	2.5	2.23
BCO2	q<=2.5e-19	8.3	1.8	2.23
LINC02499	6.4e-05	1	4.7	-2.23
PEPD	3.3e-06	180.9	846.3	-2.23
PAMR1	0.00017	1.5	7	-2.23
INSRR	7.8e-05	1	4.7	-2.23
FOXC2	2.2e-13	1	4.7	-2.23
NAP1L2	4.2e-15	3.6	16.9	-2.23
CGN	1e-12	10.7	50.5	-2.23
RGS5	3.9e-06	27.9	131.3	-2.23
CCSER1	1.4e-13	1	4.7	-2.22
LSP1	3.6e-12	42.5	9.1	2.22
TMEM158	2.9e-06	1	4.7	-2.22
SGSM1	4.8e-09	1.2	5.7	-2.22
LINC01503	3.6e-07	14.6	68	-2.22
SLC1A3	2e-18	7.1	1.5	2.21
AK4	1.2e-05	31.2	144.3	-2.21
PWRN1	0.00091	1	4.6	-2.21
CLDN3	q<=2.5e-19	438.8	94.8	2.21
UNC5B	0.00011	3.7	17	-2.21
CTH	2.4e-09	4.9	22.5	-2.21
FXYD6	4.4e-19	7.6	35.1	-2.21
HHLA2	q<=2.5e-19	37.1	8	2.21
CA2	3.9e-09	155.5	712.7	-2.2
HOXA3	q<=2.5e-19	31.8	6.9	2.2
FCGR2B	2.7e-18	11	2.4	2.2
RIN1	q<=2.5e-19	7.7	1.7	2.2
NPY1R	7.6e-10	9.2	42.4	-2.2
CRYBG3	1.4e-12	1.2	5.6	-2.2
MUC1	9.5e-05	130.1	599.2	-2.2
FAM110D	4.5e-07	1	4.6	-2.2
BCAM	3.9e-12	223.2	1023.8	-2.2
STARD8	2e-11	8.3	38.3	-2.2
THRB	3.7e-12	3.7	17.1	-2.2
PLD4	1.3e-09	6	1.3	2.19
CLMN	2.7e-18	7.7	35.3	-2.19
JAK3	9.9e-14	10	2.2	2.19
STMN3	q<=2.5e-19	104.7	22.9	2.19
CLUL1	1e-07	1	4.6	-2.19
ADRA2A	0.00036	1	4.6	-2.19
SH2D3C	1.8e-15	6.4	29.2	-2.19
TOP2A	2.2e-13	4.6	1	2.19
ITGA9	2.6e-12	1.7	7.9	-2.19
LINC00494	q<=2.5e-19	5.4	1.2	2.19
HS3ST1	1.8e-17	29.8	6.5	2.19
ANXA9	4.3e-17	17.3	78.4	-2.18
MT1E	4.8e-05	93.8	424.9	-2.18
FUT1	5.9e-12	1	4.5	-2.18
TEDC2	q<=2.5e-19	6.5	1.4	2.18
SLC16A7	3.2e-07	4.6	20.7	-2.18
MET	q<=2.5e-19	242.2	53.5	2.18
PRSS23	1.6e-14	21.3	95.6	-2.17
COLEC11	0.00029	10.9	49.2	-2.17
SLC2A5	0.00086	9.3	41.6	-2.17
GSTT2B	0.00041	2.4	10.8	-2.17
LINC01213	0.00021	1	4.5	-2.17
C15orf48	4.5e-15	8.1	1.8	2.17
HSPG2	8.1e-11	16	72.1	-2.17
OVOL1	5.2e-08	2.3	10.5	-2.17
MIR6859-1	1.4e-11	5.4	1.2	2.16
GALNT5	q<=2.5e-19	4.5	1	2.16
CDH13	1e-07	1	4.5	-2.16
CSPG4	8.3e-06	1.7	7.6	-2.16
CHST2	3.8e-07	3	13.2	-2.16
TMEM178B	q<=2.5e-19	13.4	3	2.16
TPST2	9.6e-14	7.1	31.7	-2.16
PKNOX2	9.1e-07	1	4.5	-2.16
QRFPR	q<=2.5e-19	7.8	1.8	2.15
TNFRSF12A	q<=2.5e-19	831.3	187.9	2.15
PCAT19	7.5e-10	1	4.5	-2.15
ATP1A1	3.5e-12	395.2	1754.8	-2.15
PRKCE	2.7e-10	3.7	16.6	-2.15
ECM2	7.2e-08	4.7	20.5	-2.14
PRKN	5.2e-12	5.8	25.5	-2.14
HAGHL	q<=2.5e-19	34.1	7.7	2.14
ASF1B	q<=2.5e-19	6.9	1.6	2.14
PPP1R36	0.00036	1	4.4	-2.14
LINC02313	q<=2.5e-19	4.4	1	2.14
ZNF710-AS1	1.3e-11	28.2	123.8	-2.14
SLC25A42	2.8e-06	14	62	-2.14
PLCD3	q<=2.5e-19	56.8	13	2.13
DCXR	3.5e-07	182.2	800.1	-2.13
LNCTAM34A	q<=2.5e-19	4.5	1	2.13
SERPINI1	5.7e-08	6.4	28	-2.13
KCNN3	1e-09	1	4.4	-2.13
PLCB1	2.9e-06	3.3	14.5	-2.13
GINS2	q<=2.5e-19	5.6	1.3	2.13
PCDH18	1.2e-06	1	4.4	-2.13
NCF1	3.9e-19	12.7	2.9	2.13
DYSF	3.8e-15	5.3	23.1	-2.13
SNAI1	0.00014	1.8	7.7	-2.13
ACTA2	0.00088	31.2	136.6	-2.13
RCAN2	1.5e-09	15.1	66.2	-2.13
PNPLA3	5.9e-05	1	4.4	-2.12
SVOPL	6.5e-05	1	4.3	-2.12
GLOD5	4.7e-07	4.2	18.3	-2.12
WDR72	3.7e-07	19.1	82.5	-2.12
ACHE	q<=2.5e-19	14.1	3.3	2.12
CD300A	q<=2.5e-19	15.1	3.5	2.12
MYO1F	3.7e-15	17.5	4	2.12
APOBEC3C	q<=2.5e-19	54.9	12.6	2.12
REC8	6.5e-06	6.5	28.2	-2.12
UST	9.5e-08	1.5	6.7	-2.12
SEMA4A	2e-05	7.9	34.1	-2.11
ADRA1B	2.5e-05	1.2	5.2	-2.11
NEBL	1e-09	11.4	49.2	-2.11
FCGR3A	q<=2.5e-19	36	8.4	2.11
ANKS4B	0.00034	4.9	21.1	-2.11
MAP3K15	8.8e-08	1	4.3	-2.11
NBL1	q<=2.5e-19	414.3	95.9	2.11
C9orf135	0.00037	1	4.3	-2.11
SPI1	5.7e-18	49.3	11.5	2.11
SPAG5	4.9e-05	4.5	19.6	-2.11
FAM189A1	q<=2.5e-19	20.1	4.7	2.11
GATM	5.9e-05	411.2	1778.9	-2.11
COL18A1-AS1	1.9e-06	1	4.3	-2.11
TUBB4A	3.2e-16	18.4	4.3	2.11
SIGLEC9	q<=2.5e-19	5	1.2	2.1
OIT3	8.9e-05	1	4.3	-2.1
LAMA2	6.3e-06	1.1	4.9	-2.1
SSTR1	2e-08	1.5	6.3	-2.1
SPAAR	2e-05	1.4	6.2	-2.1
RASSF9	1.7e-09	1	4.3	-2.1
TMEM88	3.9e-14	13.1	55.9	-2.1
DIO2	0.00025	1	4.3	-2.1
DYNC1I1	0.00033	1	4.3	-2.1
PHACTR1	2.8e-06	5.6	23.9	-2.1
NPY5R	8.1e-08	1	4.3	-2.1
NEURL1B	1.6e-09	2.6	11.1	-2.09
TPX2	q<=2.5e-19	4.5	1.1	2.09
IRX3	q<=2.5e-19	85.3	20	2.09
CACNA2D2	2.1e-08	1	4.3	-2.09
SYT9	1e-12	1	4.3	-2.09
SRCIN1	q<=2.5e-19	4.3	1	2.09
PIK3R5	2.1e-16	5.3	1.2	2.08
FHL5	1.8e-09	1	4.2	-2.08
FMO3	0.001	2.5	10.5	-2.08
TRPM2	q<=2.5e-19	4.2	1	2.08
AMACR	q<=2.5e-19	26.1	6.2	2.08
STON1	4.4e-13	2.7	11.4	-2.07
EGFLAM	3e-05	1	4.2	-2.07
PLS3	q<=2.5e-19	48	202.2	-2.07
APBA2	q<=2.5e-19	5.1	1.2	2.07
SOX9	6.2e-13	96.3	23	2.07
HOXD4	1.5e-07	4.9	20.5	-2.07
FZD7	1.6e-09	3.4	14.4	-2.07
LRRK2	q<=2.5e-19	94.2	22.6	2.06
ADCY1	3.4e-08	1	4.2	-2.06
HGF	3.2e-05	2.1	8.7	-2.06
CNTFR	9.6e-05	1	4.2	-2.06
CD86	3.5e-15	8.5	2	2.06
GAL3ST4	q<=2.5e-19	8.2	2	2.06
GALNT18	2.2e-08	20.2	84.3	-2.06
RAC2	7.8e-09	51.4	12.3	2.06
GPBAR1	0.00066	1	4.2	-2.06
GCH1	2.5e-07	8.1	33.9	-2.06
CDH1	9.1e-10	37.7	157.6	-2.06
FBLN5	1.9e-09	42.4	176.2	-2.06
LPAR5	q<=2.5e-19	6.2	1.5	2.05
SOX7	2.3e-08	1	4.1	-2.05
MPP7	1e-08	5	20.8	-2.05
MYLK3	1.8e-05	1	4.1	-2.05
MIR31HG	7.1e-09	8.2	2	2.05
FABP5	1.1e-08	9.8	2.4	2.05
TRIB2	4e-10	14.8	61	-2.05
ESAM	5.1e-07	30.4	125.8	-2.05
IL32	q<=2.5e-19	969.3	233.9	2.05
FBLN2	0.00038	5.1	21	-2.05
G0S2	1.4e-09	37.7	154.8	-2.04
IL12RB2	1.4e-15	4.1	1	2.04
THEMIS2	q<=2.5e-19	45.4	11	2.04
ACOX2	8e-06	20.1	82.7	-2.04
ASB9	4e-09	5.6	22.8	-2.03
LRRC20	q<=2.5e-19	27.5	6.7	2.03
LINC01788	7.5e-09	1	4.1	-2.03
MIR25	3.8e-15	9.4	2.3	2.03
F2R	1.1e-08	10.2	41.6	-2.03
CD37	1.7e-10	42.9	10.5	2.03
SIM1	8.9e-07	4.6	18.7	-2.03
LAPTM5	2.8e-15	100.9	24.7	2.03
CR1	6.6e-05	1	4.1	-2.03
CLU	q<=2.5e-19	3576.1	883	2.02
POGLUT2	q<=2.5e-19	32.6	8	2.02
TNS1	2.2e-14	54.9	222.3	-2.02
CDKL1	1e-11	2.1	8.6	-2.02
SHE	q<=2.5e-19	2	8.3	-2.02
FAM241A	2.1e-05	1	4	-2.02
LAMA3	4e-14	18	4.4	2.02
NAT8	0.00082	255.5	1034.7	-2.02
PNMA2	q<=2.5e-19	20.8	5.1	2.02
PRX	2.4e-07	2.8	11.5	-2.02
LRRC36	q<=2.5e-19	4.4	1.1	2.02
SLC17A2	q<=2.5e-19	4.1	1	2.02
SLC25A33	1.7e-10	3.5	14.3	-2.01
OLFML3	3e-09	11.4	46	-2.01
UGT8	5.6e-08	14.5	58.4	-2.01
RGS16	0.00042	3.7	14.8	-2.01
SIGLEC10	q<=2.5e-19	4	1	2.01
MGP	3.2e-05	47.1	189.9	-2.01
ISLR	5.3e-05	8.8	35.5	-2.01
COL12A1	1.3e-07	4.7	18.9	-2.01
LINC00857	q<=2.5e-19	7.1	1.8	2
NRGN	2.6e-10	5.9	23.8	-2
SEL1L3	q<=2.5e-19	103.8	26	2
C4orf48	q<=2.5e-19	35.9	9	2
SAMD5	8.4e-08	2.6	10.4	-2
C14orf132	2.2e-06	2.2	9	-2
MRC1	0.00057	1.9	7.5	-2
CSDC2	1.5e-05	15.6	62.3	-1.99
VIM	q<=2.5e-19	1036.2	261.4	1.99
FAM169A	6.3e-06	1	4	-1.99
LINC01558	0.00013	1	4	-1.99
MXD3	q<=2.5e-19	8.2	2.1	1.98
BMP1	q<=2.5e-19	57.5	14.6	1.98
RFLNB	7.8e-12	3.7	14.5	-1.98
KCNH6	0.00099	2.6	10.3	-1.98
DLL4	9.7e-10	4.1	16.2	-1.98
ITGB2	5.1e-13	81.6	20.7	1.98
SEPTIN4	6.4e-09	5.5	21.6	-1.98
LILRB1	2.2e-13	6.2	1.6	1.98
WLS	8.3e-19	54.8	214.5	-1.97
EFCC1	1.5e-11	1	3.9	-1.97
CLMP	0.00073	1	3.9	-1.97
CYBRD1	2.2e-09	15.3	60	-1.97
BEX5	1.3e-14	10.1	39.6	-1.97
PAQR6	q<=2.5e-19	5.8	1.5	1.97
PRR15	8e-09	11.8	46.1	-1.97
DPF3	0.00035	1.4	5.4	-1.97
ERMP1	2.6e-07	23.2	91.2	-1.97
ZNF331	1.8e-07	9	35.1	-1.96
LINC01976	0.00027	1	3.9	-1.96
KCNT2	q<=2.5e-19	3.9	1	1.96
FAM83F	0.00029	1	3.9	-1.96
DDB2	q<=2.5e-19	96.2	24.7	1.96
CARD11	5.8e-12	5.8	1.5	1.96
CLDN5	3.1e-06	10.5	40.8	-1.96
ALDH1B1	0.00019	36	140	-1.96
FECH	7.5e-09	12.1	47.1	-1.96
PACRG	2.6e-15	4.5	17.4	-1.96
GALNT3	1e-06	5.1	19.9	-1.95
MILR1	6.1e-07	5.4	1.4	1.95
GAS6-DT	2e-05	1	3.9	-1.95
TNFAIP2	6.6e-18	116.8	30.3	1.95
WNK1	5.1e-09	29.6	114.3	-1.95
TNFAIP8L2	6e-13	8.8	2.3	1.95
HEG1	1.6e-13	9.8	37.8	-1.95
REEP6	3.5e-05	16.6	64.3	-1.95
HMX2	0.00011	1	3.9	-1.95
RABGAP1L-DT	7.2e-06	1.1	4.1	-1.95
SPAG4	q<=2.5e-19	21.4	5.5	1.95
ABO	0.00014	7.2	27.6	-1.95
SYDE2	6.3e-15	1.3	4.9	-1.95
SOCS2-AS1	8e-08	4	15.5	-1.95
TMEM37	1e-13	77.8	299.9	-1.95
ENG	5.8e-14	62	237.8	-1.94
C1QB	1.8e-17	223.7	58.1	1.94
PAQR4	q<=2.5e-19	3.8	1	1.94
SMLR1	8.7e-05	1	3.8	-1.94
PECAM1	1.3e-16	22.9	87.9	-1.94
DGCR5	q<=2.5e-19	11.5	3	1.94
EMX1	2.3e-12	27.9	107.1	-1.94
ALDH1L1	7.8e-05	74	284.6	-1.94
ATP2C2	0.001	1	3.8	-1.94
SLC16A12	1.8e-09	30.9	118.4	-1.94
BTG2	7.4e-07	101.2	389.3	-1.94
HSPA12A	1.4e-14	10.3	39.6	-1.94
EDARADD	0.00026	1	3.8	-1.93
SCARB1	q<=2.5e-19	43.4	11.4	1.93
ADRA2B	1.4e-06	1	3.8	-1.93
NID2	5.4e-05	2.5	9.7	-1.93
CASZ1	2.3e-10	2.5	9.4	-1.93
RNASET2	q<=2.5e-19	15.1	4	1.92
ITPR2	7e-15	6.3	23.9	-1.92
CASQ2	0.0005	1	3.8	-1.92
CCDC178	3.2e-09	1	3.8	-1.92
HOXC11	q<=2.5e-19	3.8	1	1.92
MYOM1	1.2e-07	1	3.8	-1.92
RHBDF2	q<=2.5e-19	47.2	12.5	1.92
NEFL	1.4e-07	59.3	15.6	1.92
SPC24	q<=2.5e-19	3.8	1	1.92
TMEM86A	7.1e-14	8.3	31.5	-1.92
PAQR5	5.6e-19	16.2	61.5	-1.92
ATP6V1B1	2.3e-07	1	3.8	-1.92
SARDH	4.8e-05	9	34.1	-1.92
BIRC7	7.7e-06	3.8	1	1.92
MFGE8	3e-07	23.5	89.1	-1.92
NUDT10	8.4e-09	1	3.8	-1.92
LONRF2	9.7e-06	1	3.8	-1.91
SNX20	3.7e-05	4.1	1.1	1.91
SQLE	2.3e-09	5.9	22.4	-1.91
PPP1R12B	1.1e-09	4.8	18.1	-1.91
PPP1R3G	q<=2.5e-19	5.8	1.6	1.91
ARL4D	5.7e-06	23.2	87	-1.91
AGBL4	1.4e-12	1	3.7	-1.91
HOXD9	1.8e-06	12.8	48.1	-1.91
NGF	7.3e-07	1.1	4.1	-1.9
BLNK	1.9e-09	4.5	16.8	-1.9
NAP1L5	8.2e-12	5.5	20.5	-1.9
SIGLEC8	2.6e-17	3.7	1	1.9
TP53I11	7.6e-06	11.9	44.2	-1.9
HAGLR	2.9e-11	6.3	23.5	-1.9
AURKB	q<=2.5e-19	3.7	1	1.9
REEP1	0.001	1	3.7	-1.9
LILRB3	q<=2.5e-19	4.1	1.1	1.9
FOXD2	5.1e-06	1	3.7	-1.9
BHMT2	1.6e-06	134.2	499.8	-1.9
LUCAT1	3.5e-10	3.7	1	1.9
INSYN1	6.1e-05	1.9	7	-1.9
SLC43A2	6.5e-15	25.3	94	-1.9
KL	3.4e-05	40.2	149.9	-1.9
LRRC46	q<=2.5e-19	8	2.2	1.9
CHRNA4	2.6e-06	1	3.7	-1.89
SOX13	1.1e-17	12.4	46.2	-1.89
LST1	3.9e-18	49	13.2	1.89
MAN1A1	1.4e-17	31.8	117.7	-1.89
LINC02236	q<=2.5e-19	3.7	1	1.89
AOC1	0.00035	116.8	433.8	-1.89
LHFPL6	8.1e-08	14	51.6	-1.88
AKR7A3	0.00016	52.8	194.1	-1.88
IER3	8.4e-05	25.2	92.9	-1.88
PLCB2	3.6e-15	11.7	3.2	1.88
ALOX15B	1e-12	3.7	1	1.88
STARD13-AS	3.1e-07	1.1	3.9	-1.88
PPM1K	6.1e-12	8	29.6	-1.88
FRY	3.5e-11	4.2	15.7	-1.88
ABCG2	2.6e-10	1.6	6	-1.88
HADH	2.5e-10	77.2	284.4	-1.88
PHLDA3	q<=2.5e-19	70.1	19.1	1.88
JPH4	2.1e-12	1	3.7	-1.88
PC	1.1e-05	20.7	75.6	-1.87
EMILIN1	6.7e-05	10.4	38.1	-1.87
CALHM5	1.2e-09	1	3.6	-1.87
ITPKB	4.2e-12	11.3	41.3	-1.87
NRIP2	1.4e-14	5	18.3	-1.87
CCL11	0.00014	1	3.7	-1.87
LAT2	7.3e-18	17.9	4.9	1.87
LOC100506691	q<=2.5e-19	5.7	1.6	1.87
MYBL2	1.5e-16	3.7	1	1.87
ARHGEF26	3.1e-06	1	3.7	-1.87
CSRNP1	3.9e-05	19	69.4	-1.87
BATF	3.6e-08	3.7	1	1.87
ARL4C	3.7e-09	49.8	13.6	1.87
CCN4	6.7e-10	1.7	6.4	-1.87
CCND2-AS1	q<=2.5e-19	3.6	1	1.86
MTUS1	9.9e-18	10.4	37.9	-1.86
GIMAP7	6e-10	10.6	38.3	-1.86
FRMD3	7.9e-12	10.6	38.3	-1.86
FDXR	q<=2.5e-19	79.8	22	1.86
SPTB	8.3e-08	1	3.6	-1.86
ANKRD13B	q<=2.5e-19	8.3	2.3	1.86
CD84	3.4e-13	3.6	1	1.86
EZH2	q<=2.5e-19	7.6	2.1	1.86
RIMKLA	q<=2.5e-19	5.4	1.5	1.86
FMO5	3.8e-07	14.3	51.9	-1.86
CAT	2.2e-12	134.8	490.4	-1.86
C5orf38	0.0001	1	3.6	-1.86
SYTL4	2.9e-09	2.3	8.5	-1.85
FRMD7	3.6e-08	1	3.6	-1.85
CPA3	1.6e-09	12.1	3.4	1.85
TRAM1L1	2e-07	3.9	13.9	-1.85
CMTM4	4e-13	32.4	116.4	-1.85
TENT5C	7.1e-09	4.6	16.6	-1.85
CD83	1.4e-10	13.6	48.8	-1.84
SLC4A8	3.8e-05	1	3.6	-1.84
PCED1B-AS1	4e-12	3.6	1	1.84
DHDH	0.00013	10.9	39.2	-1.84
ACOT4	1.4e-07	6.2	22.1	-1.84
MIR210HG	4.7e-14	10.9	3.1	1.84
GGH	4.1e-05	29.6	105	-1.83
LINC01480	q<=2.5e-19	3.6	1	1.83
MYCN	1.5e-05	1	3.5	-1.83
ACOT12	3.3e-09	1	3.6	-1.83
PARD3-AS1	q<=2.5e-19	7.5	2.1	1.83
PTGFRN	q<=2.5e-19	54.4	15.4	1.82
STK32A	0.00026	2.2	7.7	-1.82
JAM3	1.1e-10	6.1	21.7	-1.82
ZNF582-DT	9.2e-14	1.8	6.5	-1.82
TLN2	9.1e-09	12.9	45.5	-1.82
CMBL	0.00047	77.5	273.2	-1.82
PYCARD	q<=2.5e-19	39.7	11.2	1.82
NEGR1	3.1e-07	1	3.5	-1.82
TNXB	1.2e-05	3.3	11.6	-1.82
SLC16A6	3.1e-05	3.5	1	1.82
POU5F1	8.6e-17	21.5	6.1	1.82
LYG1	q<=2.5e-19	125.3	35.5	1.82
ATP1B1	4e-13	748.7	2644.1	-1.82
EMID1	1.1e-07	5.6	19.8	-1.81
ADCY2	q<=2.5e-19	3.5	1	1.81
NOCT	6.8e-05	3.5	12.5	-1.81
CD52	6.8e-06	48.9	13.9	1.81
THBS1	3.7e-05	41.8	146.7	-1.81
PTTG1	9.3e-18	9.6	2.7	1.81
VAV1	4.9e-09	7.8	2.2	1.81
PADI2	4.5e-05	8.4	29.2	-1.81
DUSP1	1.3e-06	147.6	519	-1.81
APBB2	q<=2.5e-19	6.8	23.7	-1.81
GASK1B	5.6e-09	4.4	15.6	-1.81
LINC00551	2.9e-08	1	3.5	-1.81
NCOA7	1.1e-05	17.3	60	-1.8
HPCA	q<=2.5e-19	3.5	1	1.8
NCKAP1L	5.3e-08	6	1.7	1.8
GAS2	1.3e-12	1.8	6.3	-1.8
MAPK15	3.7e-19	24.1	6.9	1.8
FAM162B	2.4e-12	1	3.5	-1.79
GPRASP1	1.5e-14	3.7	12.9	-1.79
C1QC	8.3e-16	186.5	53.9	1.79
TNFRSF10B	q<=2.5e-19	87.4	25.3	1.79
BIRC5	q<=2.5e-19	3.5	1	1.79
PPP2R2B	3.4e-07	1	3.5	-1.79
MRPS6	4.2e-05	54	186	-1.79
FGF7	1.3e-05	1	3.5	-1.79
DOK6	4.1e-05	1	3.5	-1.79
SGIP1	1.5e-05	1	3.5	-1.79
CORO1A	2.8e-05	52.7	15.2	1.79
GDPD3	0.00072	3.8	13.1	-1.79
NTN4	6.2e-08	57.5	197.6	-1.78
SPRY1	9.1e-09	11.8	40.5	-1.78
PYCR1	5.1e-18	9.7	2.8	1.78
BSPRY	2.5e-14	10.9	37.3	-1.78
EPHX2	9.3e-10	63.1	216.9	-1.78
MEIS3	q<=2.5e-19	11.9	3.5	1.78
SH3GL2	5.9e-06	6.1	21.1	-1.78
LINC02381	1.5e-07	27	92.8	-1.78
ABCC9	6.5e-05	1.6	5.6	-1.78
TGFB1I1	1.4e-07	11.2	38.5	-1.78
PCDH7	2.5e-06	1	3.4	-1.78
PDE7B	4.7e-14	2.9	10	-1.78
TRPV4	3.7e-15	14.9	50.7	-1.77
NCF2	9.2e-16	15	4.4	1.77
RPL22L1	q<=2.5e-19	32.8	9.6	1.77
CLIC6	q<=2.5e-19	20.2	5.9	1.77
GATA5	5.6e-07	1	3.4	-1.77
RELN	2.8e-15	6.4	1.9	1.77
HIF3A	0.00082	1	3.4	-1.77
A2M	8e-09	144.7	491.8	-1.77
TMEM200C	3.2e-05	1	3.4	-1.77
EMILIN2	q<=2.5e-19	8.9	2.6	1.77
ACOT7	0.00018	37.2	126.6	-1.77
DEPTOR	1.8e-13	22.9	77.9	-1.77
BCHE	q<=2.5e-19	20.8	6.1	1.77
FAM180A	1e-06	1	3.4	-1.77
MAGI3	2.1e-14	3.9	13.5	-1.77
CSRP2	4.2e-08	26.5	90.6	-1.77
ZNF154	5.6e-05	1	3.4	-1.76
DTX1	7.1e-05	4.4	14.9	-1.76
HSPB8	q<=2.5e-19	336.1	99	1.76
ACSL1	6.4e-12	94.3	320.2	-1.76
ALKBH6	3.7e-13	3.6	1.1	1.76
CNNM2	4.4e-10	3	10.1	-1.76
CXCL16	q<=2.5e-19	208.8	61.9	1.75
EPM2A	6.2e-17	6.3	21.1	-1.75
RHOJ	3.4e-06	2.6	8.6	-1.75
GSDMB	3e-08	10.5	3.1	1.75
NME1	q<=2.5e-19	53.8	16	1.75
SEMA7A	1.4e-08	1.6	5.3	-1.75
NEDD9	3.9e-11	24.6	82.5	-1.75
C1QA	1.9e-14	202.8	60.2	1.75
SPON1	3.1e-18	53.1	15.8	1.75
RHBDL2	1.3e-12	3.4	1	1.75
ANO1	0.00043	1.9	6.4	-1.75
SNORD104	2.2e-13	22.2	6.7	1.74
CYP26B1	8e-05	3.5	11.7	-1.74
CPEB4	4.4e-11	14.6	48.6	-1.74
PLK1	q<=2.5e-19	3.8	1.1	1.74
NFKBIZ	5.8e-17	39.3	11.8	1.74
RIOX2	q<=2.5e-19	3.7	12.4	-1.74
DCXR-DT	5.3e-07	1	3.3	-1.74
CLEC1A	2.7e-09	1	3.3	-1.73
ARL15	1.1e-15	12.8	42.2	-1.73
TAL2	0.0004	1	3.3	-1.73
SYCE3	2.8e-16	5.1	1.6	1.73
PRODH	5.9e-05	6.9	22.9	-1.73
TMEM266	5.7e-06	1.3	4.2	-1.73
PLCH1	q<=2.5e-19	8.4	2.5	1.73
SNHG12	q<=2.5e-19	26.8	8.1	1.73
ASPHD2	3.6e-05	1.3	4.2	-1.73
CNFN	q<=2.5e-19	10.2	3	1.73
DEF6	2.7e-09	10.8	3.3	1.73
SORL1	7.7e-10	19	63.1	-1.73
TNS2	1.3e-13	29.4	97.4	-1.73
PRMT5-DT	1.5e-06	3.7	12	-1.72
MCC	3.7e-17	3.4	11.2	-1.72
LDLRAD4	1.6e-10	1.9	6.4	-1.72
MIR6859-4	5.5e-10	5.9	1.8	1.72
CHEK2	q<=2.5e-19	12.6	3.8	1.72
FAM83B	4.4e-07	1	3.3	-1.72
PITPNM3	8.7e-09	1.2	4	-1.72
FGD3	1.8e-08	6.2	20.5	-1.72
PLEK	5.6e-07	13.8	4.2	1.72
SACS	q<=2.5e-19	4.7	1.4	1.72
TESC	3e-13	99.1	30.3	1.71
TUNAR	1.2e-11	3.3	1	1.71
DPEP2	q<=2.5e-19	5.3	1.6	1.71
B3GALT5	4.3e-10	3.3	1	1.71
LIMCH1	q<=2.5e-19	16.6	54.3	-1.71
SLPI	2.7e-07	265.9	81.5	1.71
LNP1	q<=2.5e-19	27.4	8.4	1.71
GOLGA8B	2.9e-14	12.1	3.7	1.71
ETV7	q<=2.5e-19	7.5	2.3	1.71
TSHZ3	3.5e-12	2.7	8.7	-1.71
IGDCC4	2.3e-16	3.3	1	1.71
TMEM54	q<=2.5e-19	138.7	42.4	1.71
TIMD4	7.6e-16	13.1	4	1.71
HOXB6	0.00011	6.6	21.8	-1.71
NOL3	q<=2.5e-19	78.2	23.9	1.71
LYNX1	2.7e-07	7	22.7	-1.71
LRRC8C-DT	9.2e-09	2.2	7.2	-1.71
GNRH1	1.9e-10	3.3	1	1.71
CDC14A	3.9e-08	4.6	15	-1.71
RXRA	3.5e-12	18.4	60.4	-1.71
FAT4	1.2e-08	1.6	5.2	-1.71
ATP8B3	q<=2.5e-19	3.3	1	1.71
LMO1	0.00083	1	3.3	-1.7
CCL28	1e-09	30.5	9.4	1.7
KRT80	2.7e-09	19.4	6	1.7
PDGFB	1.5e-12	12	39	-1.7
LGALS9	q<=2.5e-19	55.2	17	1.7
FAM167B	1.2e-09	14.7	47.8	-1.7
COL8A2	3.4e-12	5.7	1.8	1.7
TMEM38B	5.1e-10	13.7	44.5	-1.7
BAHCC1	2.2e-11	2.6	8.4	-1.7
CHST1	2.2e-05	1	3.2	-1.7
VCAM1	8.7e-12	357	109.6	1.7
TMEM150C	6.4e-09	12.6	41.1	-1.7
PPP1R14C	q<=2.5e-19	41.8	12.9	1.7
DUSP10	q<=2.5e-19	12.4	3.8	1.7
VGLL3	1e-05	1	3.3	-1.7
ZFYVE9	5.5e-19	7.2	23.4	-1.7
CA9	1.5e-06	3.2	1	1.7
MESP1	q<=2.5e-19	8.1	2.5	1.69
GIMAP1	9.5e-12	2	6.5	-1.69
PGAP1	3.6e-11	1.8	5.7	-1.69
EMP2	1.1e-07	4.7	15.3	-1.69
WDFY2	1.5e-12	1.9	6.2	-1.69
CCDC74A	q<=2.5e-19	32.1	10	1.69
BCL2L10	2.9e-11	2.4	7.7	-1.69
CD300C	4.7e-14	3.2	1	1.69
EFNA5	0.00013	4	12.8	-1.69
ARHGAP23	9.5e-07	6.1	19.7	-1.69
IDNK	3e-09	15.1	49	-1.69
IDH2	1.1e-10	158	508.2	-1.69
ANKRD46	2.7e-17	14.6	47	-1.69
TMIGD3	q<=2.5e-19	3.2	1	1.69
TCF4	8.7e-13	4	13	-1.69
FMO2	1.2e-06	3.4	11	-1.69
NOX4	0.00079	19.6	63.4	-1.69
AGBL2	q<=2.5e-19	3.7	1.2	1.68
PLPP3	3.6e-14	51.2	163.6	-1.68
MYOM2	1.3e-07	3.7	11.7	-1.68
GAPT	1.4e-14	3.2	1	1.68
IGFALS	9.5e-05	1	3.2	-1.68
SELPLG	6.2e-10	19.8	6.2	1.68
MORN5	q<=2.5e-19	8.3	2.6	1.68
RAPGEF3	1.7e-08	14.9	47.7	-1.68
HEYL	5.2e-06	4.5	14.3	-1.68
CCDC88C	5.8e-12	4.3	13.7	-1.68
METTL27	q<=2.5e-19	76.9	24	1.68
DNAJB13	q<=2.5e-19	3.2	1	1.67
HTRA3	0.00069	1.8	5.7	-1.67
ACOT11	6.5e-10	7.6	24.2	-1.67
KLHL13	5.8e-08	10.9	34.8	-1.67
SLC16A3	q<=2.5e-19	86.4	27.1	1.67
SCD5	5.5e-06	43.6	138.6	-1.67
APOL3	4.3e-15	10	31.8	-1.67
ZNF467	4.2e-09	7.8	24.9	-1.67
BST2	0.00017	55	175.1	-1.67
NHSL2	3.5e-06	3.1	9.8	-1.67
SPAG6	q<=2.5e-19	3.2	1	1.66
TBC1D30	1.1e-11	1.1	3.6	-1.66
CITED4	q<=2.5e-19	82.7	26.1	1.66
JUNB	6.4e-06	99.1	312.7	-1.66
PPM1L	3.8e-07	3.2	10.3	-1.66
RERG-AS1	1.1e-05	1	3.2	-1.66
C2orf88	1.1e-13	2.7	8.7	-1.66
TBC1D9	2.8e-12	15.8	49.6	-1.66
S100A11	q<=2.5e-19	2267.9	720	1.66
CTSS	8.9e-14	56.3	17.8	1.66
QDPR	3.9e-06	79.2	249.7	-1.66
CD33	3.7e-09	8.1	2.6	1.65
MASP1	q<=2.5e-19	36.8	11.8	1.65
RASSF10	2.9e-07	3.8	12	-1.65
ST3GAL6	2.1e-13	5.9	18.6	-1.65
FOLR1	1.3e-11	152.1	477.9	-1.65
ZNF503	1.1e-07	31.7	99.6	-1.65
AP1M2	4.2e-15	47.8	150.1	-1.65
TBC1D24	6.6e-11	8	25	-1.65
ADAMTSL5	q<=2.5e-19	3.6	1.1	1.65
HOTAIRM1	q<=2.5e-19	9.5	3	1.65
AHR	q<=2.5e-19	36	11.5	1.65
FMNL1	1.2e-09	13.5	4.3	1.65
NUDT4	1.1e-06	11.2	35	-1.65
B3GNTL1	q<=2.5e-19	6.5	2.1	1.65
TPPP3	0.00059	19.2	60.3	-1.65
CXCL8	4e-08	12.1	3.9	1.64
LYZ	4.6e-07	52.4	16.8	1.64
NBEAL1	1.3e-10	1.7	5.1	-1.64
KREMEN1	2.8e-15	13.4	41.7	-1.64
NAALADL1	9.6e-05	1.1	3.3	-1.64
TNIK	q<=2.5e-19	16.3	5.2	1.64
NAALADL2	3.3e-09	1.9	5.9	-1.64
QPCT	8e-07	42.1	13.5	1.64
IPCEF1	2.3e-11	1.8	5.4	-1.64
AQP7	1.5e-09	10.6	33.1	-1.64
TRPV5	0.00098	1	3.1	-1.64
FZD1	q<=2.5e-19	84.1	27.1	1.64
ARHGAP9	1.1e-08	7.6	2.4	1.64
CCR5	3.1e-07	3.8	1.2	1.63
SOWAHB	4.8e-11	4.6	14.3	-1.63
DUSP6	5.8e-06	25.6	79	-1.63
RRM2	3.3e-15	4.3	1.4	1.63
ABHD11	q<=2.5e-19	220.4	71.3	1.63
CACNB3	q<=2.5e-19	33.8	10.9	1.63
ARNT2	9.4e-09	15	46.5	-1.63
PYGM	1.4e-07	1	3.1	-1.63
SHBG	4.9e-05	2	6.2	-1.63
GK	6.9e-05	9	27.9	-1.63
FGD2	4.7e-08	6.4	2.1	1.62
KCNH2	q<=2.5e-19	7.3	2.4	1.62
NME9	5e-10	3.3	1.1	1.62
EXOC3L1	8.9e-14	2.9	8.8	-1.62
SH3BP1	3.8e-08	3.4	1.1	1.62
WFDC5	5e-09	3.1	1	1.62
EYA2	0.00083	5	15.3	-1.62
LOC153684	1.4e-17	7.5	2.4	1.62
EAF2	5.8e-06	9.3	28.6	-1.62
RBPMS-AS1	q<=2.5e-19	20.1	6.5	1.62
CDKN1A	3.4e-05	430.1	140	1.62
ZMYND15	q<=2.5e-19	8.8	2.9	1.62
OVGP1	q<=2.5e-19	10.2	3.3	1.62
COL4A3	1.9e-07	7.7	23.8	-1.62
PLEKHH2	3.9e-16	33.1	10.8	1.62
SCX	3.7e-19	4	1.3	1.61
OLFML2A	4e-07	3.4	10.5	-1.61
DGKA	2.3e-11	21.9	7.2	1.61
IRX5	1.7e-15	23	7.5	1.61
ERRFI1	0.00024	28.3	86.5	-1.61
PLCE1	9.4e-05	3.2	9.8	-1.61
CFB	q<=2.5e-19	4.2	1.4	1.61
ZNF883	4.4e-05	1.9	5.8	-1.61
ITGAM	7.5e-14	9.2	3	1.61
DLG2	2.2e-07	1	3	-1.61
C10orf82	0.00025	1	3.1	-1.61
DLC1	9.5e-14	10.3	31.6	-1.61
HK3	1.1e-17	3.1	1	1.61
CMTM3	q<=2.5e-19	57.9	19	1.61
HECW2	5.4e-05	1	3.1	-1.61
TRPM3	3e-06	3.9	12	-1.61
CENPU	q<=2.5e-19	4.1	1.3	1.61
PSMB9	q<=2.5e-19	120.6	39.5	1.61
TMEM44	5.6e-19	20.5	6.7	1.61
CADPS2	4e-13	15.5	46.9	-1.6
SETBP1	2.4e-13	6.2	19	-1.6
SPNS2	1.6e-09	46.1	139.6	-1.6
CD2	0.0006	9	3	1.6
FAM124A	2.2e-06	4	12.2	-1.6
EXPH5	1.9e-09	1.6	4.9	-1.6
IKBIP	q<=2.5e-19	52.4	17.3	1.6
PBX1	4e-13	21.9	66.6	-1.6
KCNN4	0.00073	3.1	1	1.6
NFAM1	1.7e-11	5	1.6	1.6
RXFP1	6.1e-07	1	3	-1.6
SLC52A1	q<=2.5e-19	3	1	1.59
LOC101926964	q<=2.5e-19	3	1	1.59
TACC1	7.4e-10	24.7	74.4	-1.59
LINC02343	5.1e-06	1	3	-1.59
CCN6	6.2e-05	1.2	3.5	-1.59
MATN2	1e-08	21.2	63.8	-1.59
CYP51A1	7.6e-08	1.1	3.2	-1.59
FMO4	4.6e-06	19.5	58.6	-1.59
CAMK2N1	7.4e-18	72.2	216.7	-1.59
ST3GAL1	3.2e-05	19.4	58.5	-1.59
TMEM255B	6.8e-08	1.3	3.8	-1.59
HSD3B7	q<=2.5e-19	62.4	20.7	1.59
LINC02585	q<=2.5e-19	3.6	1.2	1.59
WWC2	9.9e-13	8.5	25.7	-1.59
USP46	2e-17	3.9	11.9	-1.59
ABHD17C	2.8e-08	12.5	37.7	-1.59
NYNRIN	1.7e-05	5.7	17	-1.59
CADM1	1.4e-06	9.3	28	-1.59
FANCA	q<=2.5e-19	3	1	1.58
MSH5	6.4e-13	3.2	1.1	1.58
ADCY7	7e-07	3.8	1.3	1.58
MYORG	5.1e-08	10.5	31.4	-1.58
GRM8	1.3e-14	3.9	1.3	1.58
LINC01018	3e-05	1	3	-1.58
CAPS	0.00062	18.2	54.5	-1.58
COL4A4	5e-10	9.4	28	-1.58
FNDC4	3.1e-09	19.3	6.5	1.58
SNHG25	2.3e-13	8.4	2.8	1.58
SBSPON	1.6e-05	11	32.8	-1.58
TRIM2	2e-08	25.8	77.2	-1.58
TPD52	6.6e-16	14.3	42.8	-1.58
DTNA	q<=2.5e-19	12.3	4.1	1.58
TAL1	6.9e-07	1	3	-1.58
ITGB8	q<=2.5e-19	166.8	55.6	1.58
MTSS2	1.8e-07	2.1	6.3	-1.58
SCUBE1	1.4e-09	1	3	-1.58
YJEFN3	2.6e-08	7.6	2.6	1.57
SRRM3	8.6e-19	3	1	1.57
CYP39A1	4e-12	3.8	11.3	-1.57
PCDH17	7.3e-06	1	3	-1.57
STAG3	q<=2.5e-19	3.7	1.3	1.57
ITGA1	5.7e-10	8.4	24.9	-1.57
TNFAIP8L1	1.9e-08	6.5	19.3	-1.57
DHPS	7.8e-08	4.8	1.6	1.57
FOXO1	4.6e-14	8.7	25.9	-1.57
TGFBR2	9.7e-13	67	198.4	-1.57
CSRP1	3.1e-09	136.7	406.8	-1.57
SCARA3	0.00026	66.4	22.4	1.57
C5	1.8e-06	2.3	6.7	-1.57
ACADM	1.8e-10	89	262	-1.56
ZNF710	1.6e-11	6.1	17.8	-1.56
KRT8	q<=2.5e-19	1532.1	519.4	1.56
CYB5A	8.9e-12	93.9	276.8	-1.56
KRT19	2.5e-06	876.6	296.7	1.56
ACRBP	q<=2.5e-19	9.1	3.1	1.56
PSTPIP1	2.4e-06	4.8	1.6	1.56
PALM3	4.4e-05	14.1	41.5	-1.56
EBI3	6e-13	7.7	2.6	1.56
CTNNAL1	1.8e-13	22	64.8	-1.56
LINC02615	6.6e-19	7.7	2.6	1.56
CDC42EP3	1.4e-14	10.4	30.6	-1.56
PLPP1	4.4e-16	36.9	108.5	-1.56
PTGIR	3.8e-05	1.8	5.2	-1.56
WT1-AS	6.6e-05	1	2.9	-1.56
CCDC74B	q<=2.5e-19	14.7	5	1.56
RCN1	q<=2.5e-19	65.9	22.4	1.56
TRIP13	q<=2.5e-19	5.3	1.8	1.56
HCST	1.5e-14	3.1	1.1	1.56
RIPK3	0.00019	1.8	5.1	-1.56
CD200	q<=2.5e-19	49.4	16.8	1.55
CDKN3	q<=2.5e-19	3.9	1.3	1.55
ZNF44	5.4e-09	15.5	45.6	-1.55
NHSL1	2.9e-11	6.6	19.2	-1.55
GDF7	2.9e-06	2.1	6.2	-1.55
IL4I1	1.5e-11	11.8	4	1.55
KCNJ4	q<=2.5e-19	2.9	1	1.55
ALAD	2.8e-08	44.4	130.1	-1.55
PTCH1	2.5e-09	3.4	10.1	-1.55
WAS	2.7e-09	15.9	5.4	1.55
RBPMS2	2.9e-08	9.5	27.8	-1.55
SLCO2A1	6.8e-05	66.5	195	-1.55
RAPH1	1.5e-06	1	2.9	-1.55
THSD4	2.6e-06	7.1	20.6	-1.54
HCK	9.6e-10	17.2	5.9	1.54
SNX18	5.2e-12	11.2	32.5	-1.54
ISG20	q<=2.5e-19	11.8	4.1	1.54
WFDC12	2.3e-11	2.9	1	1.54
CORO7	q<=2.5e-19	12.9	4.4	1.54
KLF9	1.2e-07	29.8	86.6	-1.54
ITGA2	5.9e-09	8	23.4	-1.54
LINC01315	4e-18	16.9	5.8	1.54
CPT1A	1.5e-15	53.4	155.4	-1.54
ZG16B	3e-11	3.7	1.3	1.53
NAV2	6.7e-06	7	20.2	-1.53
CALCRL	6.2e-12	6.7	19.2	-1.53
ENPP2	3.7e-09	43.7	126	-1.53
TMEM52	1.8e-05	1.3	3.8	-1.53
PLA2G4A	3.5e-05	3.3	9.5	-1.53
TAX1BP3	q<=2.5e-19	8.6	3	1.53
SASH3	1.6e-05	9.2	3.2	1.53
MMP14	q<=2.5e-19	206.2	71.5	1.53
CNDP1	3.7e-05	1	2.9	-1.53
GMPR	6.4e-08	21.3	61.7	-1.53
C9orf116	q<=2.5e-19	54.6	19	1.53
PDZD4	0.00042	1	3	-1.53
ECHS1	5.6e-07	428.6	1236	-1.53
JAML	3.9e-07	16.1	5.6	1.53
RAP2B	q<=2.5e-19	18	6.3	1.52
INKA1	9.8e-06	2.8	7.9	-1.52
KBTBD11-AS1	7.4e-16	3.3	1.1	1.52
ANKRD29	q<=2.5e-19	15.9	5.6	1.52
ZNF704	4.3e-14	5.5	15.9	-1.52
CYP7B1	1.1e-08	8.7	24.9	-1.52
ZFAT	1.3e-08	6.7	19.3	-1.52
PLEKHA4	9e-14	60.4	21	1.52
WNT5A	q<=2.5e-19	13.6	4.8	1.52
DOK3	8.5e-19	6.2	2.2	1.52
SATB2	q<=2.5e-19	27.1	9.4	1.52
TTC39A	q<=2.5e-19	61.9	21.7	1.52
PRICKLE1	9.4e-17	8.1	2.8	1.52
ZFY-AS1	0.00051	1	2.9	-1.51
ITGA3	q<=2.5e-19	410.7	144.2	1.51
TMEM26	1e-05	1	2.9	-1.51
ANK1	q<=2.5e-19	2.9	1	1.51
FCHO1	2.8e-12	2.8	1	1.51
RGCC	9.6e-05	16.8	47.6	-1.51
C1orf116	2.8e-05	6.1	17.3	-1.51
CIT	2.9e-05	6.2	17.6	-1.51
C19orf81	q<=2.5e-19	2.8	1	1.51
SOWAHC	0.00029	10.3	29.5	-1.51
TBC1D14	7.2e-11	13.9	39.5	-1.51
PRKCH	5.5e-13	4.8	13.7	-1.51
FMN2	4.6e-05	1	2.8	-1.5
IDI1	2e-13	16.6	47.1	-1.5
MS4A6A	2.8e-12	53.1	18.8	1.5
SYN2	0.00011	1	2.8	-1.5
CCL23	0.00013	1	2.8	-1.5
CAND2	3e-12	2.4	6.8	-1.5
FEZ1	7e-07	14.4	40.6	-1.5
ALOX5AP	9.8e-18	32.9	11.6	1.5
CRLS1	q<=2.5e-19	2.9	1	1.5
FAHD2B	9.4e-09	6.5	18.4	-1.5
LHX6	8.6e-05	1	2.8	-1.5
NCF4	3.4e-11	12.6	4.5	1.5
SNORD14A	3.7e-07	8.9	3.1	1.5
TTC36-AS1	1.1e-08	2.3	6.4	-1.5
C8orf88	8.6e-07	1	2.8	-1.5
NLGN1	5.1e-19	3.4	1.2	1.5
ZFP92	1.6e-06	2.6	7.5	-1.5
LINC00885	1.6e-06	1	2.8	-1.5
RIMBP2	9.8e-05	1	2.8	-1.5
KCNK10	6.7e-05	1	2.8	-1.5
TTLL3	2.4e-15	13.6	4.8	1.5
SLC12A2	1.1e-11	5	14	-1.5
EVI2B	7.4e-08	12.3	4.3	1.5
THBS2	4.8e-07	16.6	5.9	1.49
LBX2-AS1	q<=2.5e-19	33.4	11.9	1.49
MC1R	q<=2.5e-19	4.7	1.7	1.49
CTXN1	3.4e-19	38.6	13.8	1.49
CHTF18	q<=2.5e-19	11.7	4.2	1.49
MSC-AS1	2.1e-10	4.9	1.7	1.49
CMTM7	4e-13	50.2	17.9	1.49
PINK1	q<=2.5e-19	21.4	60.2	-1.49
SPP1	1e-10	7968	2829.2	1.49
LYPD6	5.7e-05	1	2.8	-1.49
WEE1	2.5e-05	10.1	28.5	-1.49
CYBA	q<=2.5e-19	1070	380.4	1.49
PALM	4e-10	43.4	121.7	-1.49
ABCA12	q<=2.5e-19	2.8	1	1.48
PIGR	1.1e-15	1112.3	399.2	1.48
DNAAF1	3.8e-19	9.5	3.4	1.48
RAB6B	q<=2.5e-19	23.6	8.5	1.48
SLC6A9	9.8e-10	2.5	7	-1.48
LIFR	5.7e-11	11.3	31.6	-1.48
MELK	q<=2.5e-19	2.8	1	1.48
DNAI1	8.1e-19	4	1.4	1.48
HPGDS	8.1e-10	3	1.1	1.48
C5AR2	2.7e-06	1	2.8	-1.48
C1QTNF6	3.7e-18	14.9	5.3	1.48
ESR1	8e-06	1.7	4.8	-1.48
AJM1	q<=2.5e-19	7.2	2.6	1.48
WFDC2	0.00095	1902.1	684.2	1.48
KCNC3	3.5e-08	4	11	-1.47
LINC00323	0.00055	1	2.8	-1.47
ARHGAP44	1e-08	2.9	8.1	-1.47
ORC6	1e-17	3.7	1.3	1.47
HIC1	2.3e-06	1.7	4.8	-1.47
TSNAXIP1	2.3e-18	9	3.2	1.47
DACT1	5.3e-05	2	5.6	-1.47
KLRB1	0.00024	4	1.4	1.47
SRSF12	q<=2.5e-19	3.2	1.1	1.47
ADAM22	2.4e-07	2.5	6.9	-1.47
EFCAB12	q<=2.5e-19	9.5	3.4	1.47
KLHL15	7e-11	3	8.4	-1.47
SFTPD	7.3e-06	1.4	4	-1.47
DAGLB	q<=2.5e-19	44.6	16.1	1.47
SGPP1	3.3e-17	21.5	59.8	-1.47
NCKAP5	2.1e-06	2.4	6.6	-1.46
NOVA2	2.6e-13	1	2.8	-1.46
KCP	9.3e-08	54.3	19.8	1.46
ZNF488	5.3e-06	1	2.8	-1.46
MIR22HG	4.2e-08	20.8	57.3	-1.46
ARHGAP24	8.6e-15	34.5	94.9	-1.46
SPHK2	1.6e-12	16.9	46.6	-1.46
PRKAR2B	8.5e-06	5.3	14.7	-1.46
BAMBI	q<=2.5e-19	124.3	45.3	1.46
SYNE1	9.6e-13	10.4	28.6	-1.46
CASP1	3e-11	33.2	12.1	1.46
IL10RA	9.6e-06	12.3	4.5	1.46
LIMS2	2.2e-08	24.5	67.1	-1.46
NEDD4L	4e-15	24.9	68.4	-1.46
BAX	q<=2.5e-19	244.7	89	1.46
FBXO41	q<=2.5e-19	2.8	1	1.46
NPIPB15	4.4e-07	3	1.1	1.46
SEMA3B-AS1	3.5e-05	6.1	16.9	-1.46
KRT18	q<=2.5e-19	1003.7	365.7	1.46
SRGAP2C	6.7e-08	1.3	3.6	-1.46
SH2D5	q<=2.5e-19	2.7	1	1.46
CGREF1	q<=2.5e-19	14	5.1	1.46
C1RL	5e-15	74.4	27	1.46
FAM89A	7.9e-09	7	19.1	-1.46
GPM6B	3.1e-05	3.7	10.1	-1.45
XYLB	0.0006	5.7	15.6	-1.45
SEPTIN6	9.5e-12	20.3	55.6	-1.45
HOXA1	q<=2.5e-19	3.8	1.4	1.45
LMO2	8.6e-13	24.1	65.6	-1.45
CYP46A1	7.9e-08	1.2	3.2	-1.45
SLC25A48	4.8e-05	6.7	18.3	-1.45
PARD6G	4.1e-07	3.2	8.7	-1.45
GAS2L3	q<=2.5e-19	4.9	1.8	1.45
SH3YL1	8.7e-08	38.5	105	-1.45
MYO1G	0.0002	4.6	1.7	1.45
PLAAT3	q<=2.5e-19	473.1	172.7	1.45
SLC25A37	q<=2.5e-19	49.2	18.1	1.45
TNNI2	5.8e-14	2.7	1	1.44
DNAJC6	7.9e-08	4.4	11.9	-1.44
LTBP4	3.2e-07	27.7	75	-1.44
WSCD2	2.3e-08	1	2.7	-1.44
ARNTL2	3.4e-13	2.7	1	1.44
CAVIN3	q<=2.5e-19	23.3	8.6	1.44
DOCK2	0.00011	5.7	2.1	1.44
PDP2	2.9e-11	5.4	14.7	-1.44
AGRP	8.6e-06	1	2.7	-1.44
CD1D	1.1e-08	2.9	1.1	1.44
OPHN1	6.2e-09	2.4	6.6	-1.44
JDP2	3.1e-14	5.6	15.1	-1.44
CD302	1.9e-05	1	2.7	-1.44
BCO1	q<=2.5e-19	9.5	3.5	1.44
ATP6V1A	q<=2.5e-19	74.6	202.1	-1.44
GPR183	2.4e-06	11.6	4.3	1.44
EMP3	q<=2.5e-19	229.9	84.7	1.44
CYP3A4	0.00029	1	2.7	-1.44
DIPK2B	5.4e-05	3.2	8.5	-1.43
MBOAT1	1.1e-06	1.4	3.6	-1.43
SYNE3	4e-06	1	2.7	-1.43
TAPBP	q<=2.5e-19	466.9	173.1	1.43
PPP1R1A	0.00047	82.6	223.2	-1.43
TMEM252	1e-10	94.3	35	1.43
C11orf54	6.9e-06	42	113.6	-1.43
SCD	8e-14	49.4	18.3	1.43
KCNS1	q<=2.5e-19	2.7	1	1.43
SREBF2	3.8e-12	40.1	107.6	-1.43
RUNX3	5.6e-05	4.4	1.6	1.43
NDRG2	9.3e-09	111.3	299.3	-1.43
TMEM98	q<=2.5e-19	86.3	32.1	1.43
SIDT1	1.4e-06	1	2.7	-1.43
OAT	3e-09	56.7	152.2	-1.43
NPAS2	8.5e-16	33.6	12.5	1.43
CCNO	2e-07	12.3	4.6	1.43
SIRPB2	6.8e-14	2.7	1	1.43
LDB3	0.0002	1	2.7	-1.42
HYAL1	1e-14	55.8	149	-1.42
CBX7	5.4e-17	25.9	69.2	-1.42
MAP7D3	q<=2.5e-19	17.3	6.5	1.42
PKMYT1	q<=2.5e-19	2.7	1	1.42
MPP2	5.6e-05	1.8	4.7	-1.42
F12	1.8e-11	8	3	1.42
GPNMB	1.4e-09	266.3	99.9	1.42
FRAS1	1.6e-10	10.5	28.3	-1.42
ZNF726	2.8e-06	1	2.7	-1.42
ADD3	1.9e-12	45.7	121.9	-1.42
ZNF667-AS1	3.6e-14	16.8	44.9	-1.42
HMGB3	q<=2.5e-19	45.2	17	1.42
DPT	0.00052	1	2.7	-1.42
GFOD1	1.1e-06	1.4	3.7	-1.42
HACE1	3.4e-18	4.4	11.9	-1.42
IRF6	q<=2.5e-19	18.7	49.8	-1.41
USP51	2.4e-13	2.6	6.9	-1.41
FER1L6	0.0003	1	2.7	-1.41
SLC7A1	1.1e-05	9.3	24.6	-1.41
ZNF582	2.5e-16	1.2	3.1	-1.41
RASL11A	5.3e-10	15.7	41.6	-1.41
IBA57	6.6e-13	3.6	9.5	-1.41
FNDC5	1.8e-05	1	2.7	-1.41
MROH6	1.5e-11	8.5	3.2	1.41
OAS1	q<=2.5e-19	73.8	27.7	1.41
PELI2	9.4e-14	6	16	-1.41
DHRS4L2	3.5e-06	26	69.3	-1.41
BRINP3	4.9e-05	1	2.7	-1.41
MIR514B	3.5e-07	3.1	1.2	1.41
CHP2	0.00049	1	2.7	-1.41
MYOCOS	9.6e-09	2.7	1	1.41
GLIPR1L2	1.1e-05	1	2.7	-1.41
PLCL2	1.2e-15	9.1	24.2	-1.41
MAP4K1	0.00049	3.8	1.4	1.41
CTSC	q<=2.5e-19	489.3	185.4	1.4
EPCAM	2.1e-09	207.3	546.6	-1.4
KLHL6	1.5e-13	2.6	1	1.4
KHDC1	q<=2.5e-19	3.7	1.4	1.4
EHHADH	0.0001	50.1	132.2	-1.4
GLYCTK	0.0004	11.3	29.9	-1.4
RTP4	3.8e-18	19	7.2	1.4
ARPC1B	q<=2.5e-19	2.6	1	1.4
SPATA18	q<=2.5e-19	28.8	10.9	1.4
RPS10	9.9e-17	3.1	1.2	1.4
DBNDD1	q<=2.5e-19	85	32.3	1.4
NSMCE1-DT	5.5e-09	2.8	1.1	1.4
FAM102A	5.3e-08	34.4	91	-1.4
FAM234B	1.2e-10	7	18.6	-1.4
SUSD5	2.5e-06	1	2.6	-1.4
AK3	5.9e-11	43.3	114	-1.4
PYGL	q<=2.5e-19	40.6	15.4	1.4
BIVM	q<=2.5e-19	47.8	18.1	1.4
MSR1	3.9e-15	16.1	6.1	1.39
EML6	1.6e-05	1	2.6	-1.39
KCNS3	1.7e-18	27.8	10.6	1.39
TAGAP	3.2e-05	3.9	1.5	1.39
LGALS1	q<=2.5e-19	753.6	287	1.39
MEX3A	8.9e-09	3.5	1.3	1.39
IVNS1ABP	5.5e-11	121	317.5	-1.39
FAM81A	4e-05	4.8	12.7	-1.39
ASIP	5.5e-19	2.6	1	1.39
TMEM121	0.001	1.3	3.3	-1.39
CYP21A2	q<=2.5e-19	2.6	1	1.39
TRIL	1.3e-05	5.1	13.5	-1.39
VMP1	q<=2.5e-19	181.9	69.5	1.39
SMAD6	7.7e-11	7.1	18.5	-1.39
ACY3	7.7e-05	61.2	160.7	-1.39
CORO2B	8.2e-08	6.9	18	-1.39
GLIS2-AS1	6.4e-06	1.9	4.9	-1.39
RIMS2	q<=2.5e-19	2.6	1	1.39
TBC1D1	q<=2.5e-19	47.5	123.9	-1.39
MEIS1	1.1e-10	2.5	6.5	-1.39
COL4A5	2.8e-09	7.8	20.4	-1.38
THBS3	1.2e-17	21.8	8.4	1.38
CLCF1	4.1e-13	49.7	19.1	1.38
DNAAF3	q<=2.5e-19	5.8	2.2	1.38
SGK2	1.9e-07	37	96	-1.38
CDCA3	q<=2.5e-19	6.7	2.6	1.38
BDKRB1	2e-05	1	2.6	-1.38
APOL1	3.7e-14	198.5	76.2	1.38
TRAIP	q<=2.5e-19	4.7	1.8	1.38
TNFAIP8	q<=2.5e-19	22	8.4	1.38
PAQR8	0.00078	4.5	11.6	-1.38
TLR5	4.6e-06	4.1	10.6	-1.38
ACSL4	2.9e-06	36.5	94.8	-1.38
SCPEP1	1.3e-18	80.5	208.7	-1.38
BOC	3.1e-06	4	10.5	-1.38
SLC22A1	9.3e-05	1	2.6	-1.38
ATP8B1	1.2e-08	7.4	19.1	-1.38
ZBTB21	1.5e-10	4.7	12.3	-1.38
TRPM6	0.00012	1	2.6	-1.38
GPT2	2.2e-05	12.9	33.5	-1.38
GPX8	6.1e-16	28.9	11.1	1.38
LRP3	6.6e-06	6.4	16.6	-1.38
RARRES2	3.3e-14	895.1	343	1.38
SFXN5	6.8e-17	14.6	37.9	-1.38
EVI2A	4.4e-11	3	1.1	1.38
LTB4R	q<=2.5e-19	6	2.3	1.38
LINC00240	1.4e-17	10.2	3.9	1.37
TTC38	9.2e-05	62.8	162.2	-1.37
RNF217	q<=2.5e-19	6.7	2.6	1.37
GAS6	2.9e-07	67.3	173.7	-1.37
ARMC3	1.8e-05	2.6	1	1.37
RNF224	2e-05	1	2.6	-1.37
CENPK	q<=2.5e-19	2.6	1	1.37
MICALL2	q<=2.5e-19	30.7	11.8	1.37
UAP1	6.2e-11	20.6	53.2	-1.37
ITM2C	5.2e-08	188	485.8	-1.37
TENM2	2.8e-05	1	2.6	-1.37
TMC8	2.6e-05	5.7	2.2	1.37
AIF1L	4.4e-08	304.9	789.9	-1.37
RPS6KA6	1.9e-09	4	10.3	-1.37
KLHL32	5.9e-15	1.7	4.3	-1.37
ESRP1	8.6e-07	8.1	21	-1.37
PNP	1.7e-08	97.5	252	-1.37
DYNC2LI1	q<=2.5e-19	143	55.2	1.37
NT5DC3	1.6e-14	7.1	2.7	1.37
FERMT3	2.8e-07	19.5	7.6	1.36
CCDC57	q<=2.5e-19	32.7	12.7	1.36
ACKR2	0.00011	1.2	3.1	-1.36
TNFSF13B	7.1e-05	3.8	1.5	1.36
SHROOM4	1.2e-11	5.8	14.8	-1.36
NUAK1	4.6e-07	4.2	10.9	-1.36
MCU	q<=2.5e-19	66	25.6	1.36
KRT7	3.6e-18	525.3	205.3	1.36
LRRC28	q<=2.5e-19	5.9	15.1	-1.36
RGS7BP	2.6e-08	1	2.6	-1.36
PRKAG2	2.2e-11	21.1	54	-1.36
RASGRP2	2.5e-05	4.1	10.5	-1.36
ADGRV1	4.6e-07	1	2.6	-1.36
ETFDH	3.8e-14	23.3	60	-1.36
DOCK11	2.4e-14	23.9	9.3	1.36
ALDH7A1	4.3e-08	42.5	108.8	-1.36
GNA15	8.1e-10	4.8	1.9	1.35
TMEM71	q<=2.5e-19	3.5	1.4	1.35
ARID5B	8.2e-05	19.1	48.7	-1.35
ZNF366	1.1e-08	1	2.5	-1.35
CAPN12	q<=2.5e-19	9.2	3.6	1.35
ZNF385D	0.00011	1	2.6	-1.35
NRBP2	q<=2.5e-19	39	15.3	1.35
NUDT1	q<=2.5e-19	40.1	15.7	1.35
C4orf47	q<=2.5e-19	8.1	3.2	1.35
CAV2	q<=2.5e-19	78.7	30.8	1.35
DEFB1	0.00015	1225.7	3119.4	-1.35
PIP5K1B	2.7e-08	5.3	13.4	-1.35
C3AR1	5.1e-17	9.9	3.9	1.35
AMFR	2.2e-10	88.5	225.5	-1.35
TUBA1A	1.3e-18	251.1	98.6	1.35
RBP7	0.00033	11.8	30.1	-1.35
GIPC2	0.00011	19.6	50.1	-1.35
ANXA2R	1.9e-12	3.6	1.4	1.35
FAM189A2	0.00037	3.4	8.5	-1.34
SELENON	1.4e-18	30.9	78.1	-1.34
[truncated: 909 more rows]
