# Supplementary material for: Identification of novel biomarkers to distinguish clear cell and non-clear cell renal cell carcinoma using bioinformatics and machine learning
Source: PLoS One. 2024 Jun 10;19(6):e0305252. doi: 10.1371/journal.pone.0305252 (PMC11164351; doi:10.1371/journal.pone.0305252)
Supplement: S3 Table — (XLSX) [file pone.0305252.s003.xlsx]

## Sheet: Sheet1
Supplemental table 3 : The differential genes expression dataset of chRCC was obtained from the TCGA publish database via OncoDB.
Gene	FDRAdjustedP-value	CancerSampleMed	NormalSampleMed	|log2FC|
UMOD	3.9e-06	1	11203.7	-13.45
AQP2	1.7e-07	1	1862.9	-10.86
SLC12A1	9.9e-07	1	1702.6	-10.73
CXCL14	3.6e-06	1	511.3	-9
CYS1	2.4e-13	1	425.9	-8.73
KCNJ16	5.6e-17	1	365.8	-8.52
KCNJ1	3.9e-10	1.6	520.5	-8.34
SFRP1	2.4e-10	1	280.1	-8.13
AOC1	2.3e-07	1	219.2	-7.78
SLC22A2	2.2e-07	1	204.7	-7.68
CLDN10	2.4e-11	1	188.5	-7.56
TSPAN8	4.4e-08	1	188.7	-7.56
CFTR	2.6e-09	176.8	1	7.47
DUSP9	1.3e-06	1.1	189.7	-7.45
SCNN1G	3.9e-09	1	157.1	-7.3
BHMT	0.00023	1	149	-7.22
BBOX1	0.00024	1	148.6	-7.21
PPP1R1A	3.2e-06	2.6	369.9	-7.17
KNG1	3.3e-07	4.8	678.4	-7.15
GALNT14	1e-11	1	142	-7.15
CLDN19	1e-06	1	132.1	-7.04
PDZK1IP1	0.00085	4	520.9	-7.02
LINC01320	7.9e-14	1.5	172.5	-6.85
RBP4	0.00052	1	114.2	-6.83
KLK4	5.6e-08	114	1	6.83
SCNN1B	1.6e-07	1	111.5	-6.8
TRIM50	4.8e-13	209.1	1.9	6.76
PTH1R	0.00047	1.3	129.6	-6.61
MAOB	1.8e-09	1.4	134.5	-6.6
KLK15	1e-15	90.1	1	6.49
TMEM45B	7.1e-09	1	81.3	-6.34
MUC15	6.6e-07	1	79.2	-6.31
DCN	3.4e-07	3.4	260.3	-6.25
DHRS2	8e-06	132.1	1.8	6.22
ADAMTS9-AS1	2.3e-12	1	71	-6.15
KRT19	5.5e-06	5.5	387.8	-6.15
SERPINA6	1.3e-05	1	67.3	-6.07
HRG	3.4e-07	1	67.2	-6.07
MGST1	0.00026	1.6	106.2	-6.06
BICC1	7.1e-11	1	65.5	-6.03
CLDN16	6.1e-06	1	64.3	-6.01
LAD1	1.3e-14	1	63.7	-5.99
SOSTDC1	3.4e-09	1	63.5	-5.99
HCN2	2.7e-15	93.5	1.5	5.97
GLYATL1	0.00068	1	61.2	-5.94
ANK2	3.4e-08	1.2	69.6	-5.89
PROM1	1.9e-10	1.9	108.6	-5.87
SLC12A3	0.00067	1	58.1	-5.86
KL	6.5e-06	1.4	80	-5.85
TACSTD2	1.9e-06	16.8	963.6	-5.84
SLC9A3	3e-05	1	56.5	-5.82
ADH1B	0.00012	1	55.7	-5.8
TMEM255A	5.4e-08	141.6	2.5	5.8
SMTNL2	4.7e-10	1	55	-5.78
KCNJ10	2.1e-06	1	54.9	-5.78
PDZK1	8e-07	2.9	155.5	-5.77
CLIC5	0.001	1.3	67.7	-5.75
WNK4	3e-07	1	53	-5.73
HAO2	0.00059	1	52.9	-5.72
ALDH8A1	2.2e-06	1	50.7	-5.66
SLC16A4	1.1e-07	1.8	92.1	-5.65
ACMSD	0.00044	1	50.2	-5.65
SFTPB	1.2e-06	49.1	1	5.62
FGFR3	7.3e-09	1	49	-5.62
DPP4	0.00015	1.2	58.1	-5.59
UGT3A1	6.1e-09	1	48.2	-5.59
ABCB1	1.2e-09	1	48.1	-5.59
AGXT2	0.00067	1	46.9	-5.55
MT1F	0.00016	6.3	297.4	-5.55
CASR	7.3e-08	1	45.1	-5.5
NTRK2	1.5e-06	1	44.8	-5.48
CLDN2	0.00091	1	44.3	-5.47
MT1M	1.8e-05	1.2	50.8	-5.42
ACY3	0.0001	1	42.6	-5.41
RNF128	1.4e-11	1	42.6	-5.41
AMN	0.00044	1.2	50.4	-5.4
ANKRD2	0.00057	1	41.9	-5.39
CRHBP	6.7e-05	1	41.8	-5.39
SERPINF2	0.00011	1.4	56.9	-5.37
SOD3	1.7e-05	8.2	339.7	-5.36
SHISA3	0.00031	2.4	98.3	-5.35
KRTAP5-8	3.4e-08	52.3	1.3	5.34
FLRT3	9.5e-15	1	40.1	-5.33
SIM2	3.5e-06	1	39.9	-5.32
COL9A2	6.4e-10	1	41.7	-5.32
GJB1	2.8e-06	1	39.7	-5.31
TMEM176A	1.8e-07	11.5	454.2	-5.31
IRX1	7.3e-08	1	39.6	-5.31
PALM3	0.00026	1.1	41.8	-5.3
IRX2	2.7e-08	1	38.9	-5.28
SLC44A4	2.9e-10	2.4	93.6	-5.26
UGT2A3	5.5e-05	1	38	-5.25
CAPN6	3e-06	1	38	-5.25
LUM	1.3e-05	4.3	162.2	-5.23
VTCN1	3.9e-11	1	36.7	-5.2
SLC6A13	3.7e-05	1	36.6	-5.19
ACSM2A	0.00076	1	36.3	-5.18
TMEM37	2e-09	8.1	291.3	-5.17
NELL1	4.4e-06	1	36.1	-5.17
ANO4	4.9e-13	35.5	1	5.15
PTGER1	1.1e-08	1	35.4	-5.15
HOXC-AS3	4e-07	1.5	54.3	-5.14
FMO1	0.00065	1	34.4	-5.11
LRRTM1	4.3e-07	34.5	1	5.11
LINC01671	3e-11	1	34.3	-5.1
AOX1	0.00057	1	33.7	-5.07
GLDC	2e-07	1	33.3	-5.06
LINC01139	1.2e-09	1	32.7	-5.03
SLC47A1	0.00013	1	32.7	-5.03
SCD5	1.2e-10	4.5	147.8	-5.02
LOC100506688	9.8e-15	32.2	1	5.01
KLK3	q<=1.7e-18	32.3	1	5.01
AQP3	7.5e-07	30.8	980.6	-5
SBSPON	1.8e-07	1	32	-5
SYNGR3	6e-18	108.5	3.4	4.99
AGMAT	0.00071	1.5	48.9	-4.98
GSTM3	4e-05	6.1	190.3	-4.97
TMEM176B	5.3e-10	17.8	557.4	-4.97
FGFR4	1e-06	1	31	-4.96
RASAL1	4.8e-08	1	31.2	-4.96
CYP11A1	2.3e-17	41.7	1.3	4.95
ADRA2C	6e-09	1	30.7	-4.94
SPNS2	1.5e-08	4.4	134	-4.94
LHFPL3-AS2	8.8e-13	1	30.4	-4.93
DCDC2	1.3e-08	1.4	41.3	-4.93
KCNJ3	5.2e-08	1	29.7	-4.89
NAPSA	2.3e-05	1	29.4	-4.88
GALNT17	3.9e-17	210.1	7.2	4.87
NR1H4	2.4e-17	1	28.8	-4.85
TCF21	1.4e-06	1	28.7	-4.84
TMEM252	0.00032	1	28.4	-4.83
PKHD1	1.2e-11	1	28	-4.81
PIP	0.0005	28	1	4.81
LRRC19	8e-09	1	27.6	-4.79
LRRC14B	4.7e-11	27.7	1	4.79
F11	9e-07	1	27.4	-4.78
AIF1L	1.1e-09	43.2	1187.2	-4.78
SCTR	2.1e-06	1	27.3	-4.77
PIPOX	0.0008	1	26.7	-4.74
SPINK7	1.3e-06	26.6	1	4.73
USH1C	0.00016	1	26.5	-4.73
HS6ST2	1.1e-07	1	26.5	-4.73
FOLR1	3.1e-10	12.6	333.8	-4.73
IL1R2	1.1e-06	1.3	34.2	-4.72
MFSD4A	7.3e-05	8.5	224.6	-4.72
CSDC2	0.00043	1	26.1	-4.71
TCEAL2	9.3e-06	1	25.9	-4.69
ASPA	5.6e-09	1.3	33.8	-4.68
GLDN	3.9e-08	25.6	1	4.68
CLTRN	0.00024	2.6	66.1	-4.67
FOXQ1	5.8e-06	1	25.4	-4.67
LYG1	2.5e-05	1	25.1	-4.65
CLNK	3.9e-18	122.3	4.9	4.65
S100A14	3.2e-05	2.2	53.9	-4.65
KCP	2.1e-06	1	25	-4.64
TGFA	3.2e-11	1.2	29	-4.63
SULT2B1	0.00029	1	24.5	-4.62
BHMT2	5.3e-07	9.5	231.6	-4.61
PVALB	6.6e-17	3214	132.4	4.6
AK4	0.00019	1	24.3	-4.59
FAM167A	3.9e-09	1	24	-4.58
COL4A5	6.7e-12	1	24	-4.58
SEC14L6	3.7e-09	1	23.7	-4.56
CCN1	8.5e-08	24	562	-4.55
CFAP221	1.2e-12	1.1	26.4	-4.54
SMOC1	6.9e-08	74.7	3.2	4.53
ANGPTL3	0.0004	1	23.1	-4.53
SCARA3	6.7e-05	2.4	55.5	-4.52
TFAP2B	1.6e-08	1	22.4	-4.49
GPM6A	8.5e-08	1	22.5	-4.49
NCS1	2.3e-10	1.3	28.7	-4.49
PLAU	2e-05	8.8	196.8	-4.49
PRR35	7.8e-08	1	22.2	-4.47
RERGL	4.3e-06	1	22.1	-4.46
AMBP	7.3e-07	1	22	-4.46
PHYHIPL	5.6e-12	1	21.8	-4.45
AQP1	2e-11	49.3	1072.1	-4.44
NXPH4	1.6e-08	34.7	1.6	4.44
CXCL12	6.1e-07	13.3	287.6	-4.44
EBF2	1.7e-09	21.7	1	4.44
LRRK2	6.8e-10	1	22.5	-4.44
RAMP1	3.7e-06	1.3	28.3	-4.43
TMEM207	0.00021	1	21.3	-4.41
NRXN3	1.5e-13	21	1	4.39
AKR1C3	8.5e-08	7.2	151.5	-4.39
DZIP1	3.6e-17	1	20.9	-4.38
EHF	1.3e-06	1.9	40.1	-4.38
IL1RL1	0.00038	1	20.9	-4.38
ABO	0.00029	1	20.6	-4.37
TNFAIP8L3	4.3e-12	90	4.3	4.37
SERPINA1	2.9e-08	17	350.1	-4.36
LOXL4	6.2e-05	1	20.4	-4.35
GPRC6A	1.5e-07	20.4	1	4.35
SCG3	0.00041	20.3	1	4.34
FBN3	2.3e-14	31.3	1.5	4.34
BMP6	1.5e-05	1.9	37.9	-4.34
MYL3	2.4e-05	1.8	36.1	-4.33
MT1X	1.5e-05	11.8	236.9	-4.33
FMOD	1.6e-05	1.9	37.9	-4.33
LAMC2	6.6e-06	1.7	33.3	-4.33
PLCB1	3.6e-09	1.2	24.6	-4.33
LOC100506444	3.1e-05	1	20.1	-4.33
HS6ST3	4e-14	28.7	1.4	4.31
SUSD4	1.7e-07	3.8	76.3	-4.31
SPON1	5.6e-05	1	19.8	-4.31
EDN2	4.8e-05	1	19.7	-4.3
ATP2B2	1.7e-11	19.4	1	4.28
PRODH	6.4e-06	1	19.4	-4.28
NEURL1	3.9e-08	19.7	1	4.28
MISP	1.9e-06	1	19.3	-4.27
CLDN14	0.00065	1	19.2	-4.26
RBP5	0.00021	8.4	161.1	-4.26
HOGA1	4.9e-08	4.1	78	-4.25
GLIS3	2.2e-11	1	19.1	-4.25
AFMID	7.5e-12	8	150.7	-4.24
KBTBD11	1.7e-09	1.7	31.7	-4.23
TIMD4	2.5e-10	82.6	4.4	4.23
FOXC1	3.5e-10	3.3	61.9	-4.23
COL27A1	9.6e-09	1.1	19.6	-4.22
FRAS1	7.7e-08	1	18.7	-4.22
SLC1A1	3.6e-05	1.1	21.4	-4.22
ESRRB	6.3e-05	2.9	53	-4.21
FBLN1	0.001	5	92.2	-4.21
PDGFRA	9.8e-05	1	18.4	-4.2
IGFBP2	7.7e-12	20.1	366.8	-4.19
SERP2	3.5e-11	1.3	23.5	-4.18
MEST	4.8e-07	1.6	28.6	-4.18
INSYN1	2.6e-15	101.4	5.6	4.18
PTH2R	2.3e-12	1	18.2	-4.18
RALYL	2.6e-07	1	18	-4.17
ADAMTS9-AS2	7.8e-12	1	17.9	-4.16
VGLL1	0.0001	1	17.8	-4.16
LGI2	2.4e-05	1	17.6	-4.14
HAGHL	1.9e-17	210.5	11.9	4.14
WNT7B	0.0001	1	17.4	-4.12
AKAP12	2.5e-06	3.7	63.9	-4.12
SFTA2	0.00095	1	17.2	-4.11
MAB21L4	8.1e-05	1	17.2	-4.11
SIRLNT	7.7e-06	1	17.1	-4.1
SLC22A17	1.9e-11	3.4	58.9	-4.09
EGOT	4.8e-08	1	17.1	-4.09
LINC01762	5.1e-07	4.1	70	-4.08
SLC15A2	3.5e-09	1	16.8	-4.07
PART1	1.6e-08	16.7	1	4.07
PACSIN3	3.6e-13	2	33.7	-4.07
PADI2	0.0002	2	32.7	-4.06
GIPC2	4.5e-05	1	16.6	-4.06
LINC02532	2.8e-15	8.7	145	-4.06
CR1L	6.8e-15	23.4	1.4	4.06
PFKFB3	2.7e-05	21.2	353.4	-4.06
LOC105372441	5e-16	16.6	1	4.05
ELOVL4	7.4e-13	16.7	1	4.04
DTX1	4.7e-05	1	16.5	-4.04
SHMT1	3.9e-08	14	228.4	-4.03
PRKCQ	1.5e-06	1.6	25.7	-4.02
LOC105374428	8e-10	1	16.2	-4.02
CNTN1	1.2e-05	1	16.1	-4.01
SMIM32	0.00035	1	16	-4
TYRP1	9.1e-06	1	15.9	-4
SHH	1.1e-07	1	16.1	-4
GP2	1.1e-06	1	15.9	-3.99
NEK11	q<=1.7e-18	1	15.8	-3.98
ELAVL2	3.2e-07	15.7	1	3.98
NTN1	1.8e-18	72.6	4.6	3.98
LHX9	8.6e-07	15.8	1	3.98
SLC28A1	0.0005	1	15.8	-3.98
CEND1	6.4e-07	41.2	2.6	3.97
NPAS2	5.1e-09	1	15.4	-3.95
PCSK1N	6e-07	9.6	148.8	-3.95
AFAP1L2	1.1e-06	4.8	73.7	-3.95
MOXD1	7.1e-05	3.7	56.4	-3.94
CPAMD8	2.5e-05	2.4	37.3	-3.94
FMO2	3.2e-08	1	15.4	-3.94
SLC25A48	1.7e-08	1	15.3	-3.93
LRFN5	2.1e-11	15	1	3.91
RSPH1	8.1e-10	1	15.1	-3.91
CDH2	2.3e-06	1	14.9	-3.9
IRX3	2.2e-06	2.1	30.7	-3.9
DOK5	7.5e-06	1	15	-3.9
SALL2	1.9e-07	1	14.8	-3.89
FHL2	0.0002	3.1	45.7	-3.86
C1R	0.00043	8.4	121.8	-3.86
BAALC	8.8e-09	38.2	2.6	3.86
THRSP	2.5e-05	33.9	2.4	3.85
CCDC160	1.7e-07	1	14.4	-3.85
VCAM1	0.00015	7.8	112.7	-3.85
HUNK	8.5e-09	1	14.5	-3.85
ENPEP	0.00057	2.6	37.2	-3.84
KCNK5	9.1e-06	1.6	23.5	-3.84
ITM2C	8.1e-07	31.7	454	-3.84
SRRM3	2.2e-06	19.6	1.4	3.83
MB	3.8e-07	14.2	1	3.83
SDCBP2	1.7e-12	160.6	11.3	3.83
PPP1R14C	1.1e-07	1	14.2	-3.82
BAALC-AS2	5.2e-08	18.1	1.3	3.82
NPY1R	1.7e-06	3.9	54.5	-3.81
IQCA1	1.6e-09	1	14	-3.81
MNS1	1.1e-09	1.4	19.1	-3.78
TMC5	6.7e-10	13.8	1	3.78
RHCG	1.4e-14	3119.9	228.4	3.77
IRX5	3.3e-07	1	13.6	-3.77
C21orf62	1.8e-07	1	13.6	-3.76
SALL1	3.6e-08	4.7	63.4	-3.76
LINC02593	1.1e-05	1	13.6	-3.76
SAMD11	2.7e-09	1	13.4	-3.75
SLC2A4	3.4e-12	44.7	3.3	3.75
FAM110C	9.7e-07	1.7	23.2	-3.74
C1S	0.00029	7.8	104	-3.74
GPM6B	6.1e-07	1.1	14.9	-3.74
NR2F2-AS1	4.6e-09	1.7	22	-3.73
MFHAS1	1.1e-07	1.9	25.5	-3.73
SLC14A1	0.00035	4.3	56.6	-3.73
B3GNT3	0.0003	1	13.2	-3.72
PRKAR2B	9.2e-05	2.2	28.7	-3.71
HNF1A-AS1	1.4e-09	1	13.1	-3.71
MYRIP	8.7e-12	43.1	3.3	3.7
GATA3-AS1	2e-05	1.5	19.7	-3.7
GPC5	5.3e-05	1	13	-3.7
PRUNE2	2.9e-09	1	13	-3.7
SLC45A3	4.4e-07	1	13	-3.7
SLCO4C1	4e-09	2.6	34.3	-3.7
PTPRS	7.5e-07	1.2	16.1	-3.7
CCN2	5.8e-07	34	437	-3.69
PLAT	8.4e-08	13.4	172.8	-3.69
TAGLN3	3.5e-07	1	12.9	-3.69
AVPR1A	3e-10	70.6	5.5	3.69
SIGLEC15	8.6e-07	13.6	1.1	3.68
FUT6	0.00039	1	12.8	-3.68
RHEX	3.8e-08	1	12.8	-3.67
AVPR2	1.7e-05	2	25.7	-3.67
GPR37	4.8e-10	12.8	1	3.67
PHACTR1	4.4e-07	2.5	32.5	-3.67
PDK4	1.6e-06	26.7	338.7	-3.66
LIX1	0.00037	1	12.6	-3.66
MRGPRF	9.4e-06	1	12.6	-3.66
ASRGL1	2.3e-10	3.4	42.3	-3.66
FIBIN	0.00036	1.8	22.5	-3.66
CLGN	7.5e-06	12.6	1	3.65
FOXI2	5.1e-07	51.6	4.1	3.64
KLHL14	1.7e-07	1	12.4	-3.63
ERVMER34-1	1.1e-06	1	12.4	-3.63
EVA1A	1.5e-07	3.5	43.7	-3.63
COL26A1	7.2e-05	1	12.3	-3.62
SLC16A12	5e-10	8.7	107.1	-3.62
OLFM1	0.00065	1.3	16	-3.62
OLFM2	1.7e-06	1.8	22.6	-3.62
DAPK1	3.3e-10	4.2	51.3	-3.62
SPSB4	1.6e-12	14	1.1	3.61
DNAAF11	6.8e-17	1	12.8	-3.61
MIR221	6.3e-10	12.2	1	3.6
TLN2	2.3e-09	2.6	31.2	-3.6
LINC02762	4.2e-16	29.6	2.5	3.59
TRIM55	0.00023	1	12	-3.59
TOX	7.6e-08	1	12	-3.59
GGH	6.3e-05	4.6	55.2	-3.58
ADAMTS15	0.00027	1.1	13.2	-3.58
PRELP	5.6e-05	2.1	25	-3.57
CCL2	0.00055	25.9	307.2	-3.57
TBX15	1.3e-06	11.8	1	3.56
ID1	1.1e-08	24.1	284.2	-3.56
INAVA	1.3e-08	1	11.8	-3.56
FOXI1	q<=1.7e-18	887.7	75.2	3.56
MT1E	7.2e-06	31.5	372.8	-3.56
C4BPB	2.4e-07	11.7	1	3.55
KIFC3	4.7e-08	10.3	119.5	-3.54
PSG5	2.2e-05	11.7	1	3.54
SYTL4	5.7e-08	1	11.6	-3.54
SLC16A2	1.7e-11	2.5	28.3	-3.53
CPXM2	7e-11	263.6	22.8	3.53
CCDC181	3.3e-13	1	11.5	-3.52
FAM189A2	1.4e-14	84.6	7.4	3.52
DACH1	0.00042	1	11.4	-3.52
LINC01606	6.7e-06	1	11.5	-3.52
CRTAC1	6.9e-05	141.3	12.3	3.52
TSPAN2	1.8e-05	1	11.5	-3.52
PAPLN	0.00029	1.2	13.6	-3.51
LRRC75B	2.7e-07	2.8	32.3	-3.5
ATP6V0D2	q<=1.7e-18	1068.5	94.3	3.5
KIF12	7.6e-10	27.5	309.6	-3.49
PDE10A	4.3e-06	5	56	-3.49
TMPRSS3	0.00052	1.5	16.6	-3.48
MIR3197	8e-13	11.5	1	3.48
AKR1C2	0.00074	1.1	12.8	-3.48
GCNT1	9.2e-10	20.7	1.9	3.48
FGF14-AS2	4e-11	2.5	27.9	-3.48
FGL2	1.5e-06	8.8	98.8	-3.48
FOXJ1	8.4e-10	1	11.2	-3.48
PARVB	q<=1.7e-18	88.4	8	3.47
HEPACAM2	1.4e-13	359.5	32.7	3.46
EDN1	4.5e-07	2.5	27.9	-3.46
TMEM178A	1.4e-08	5	54.7	-3.46
PBLD	1.4e-05	13.1	143.3	-3.45
CABP1	9.4e-06	1.1	12.1	-3.45
CKMT1A	q<=1.7e-18	23.2	2.1	3.44
ITPKA	3.4e-11	10.8	1	3.44
SCD	7e-09	115.4	10.7	3.44
MTMR11	2.1e-10	1.9	20.4	-3.44
DOCK11	4e-08	1.2	13.2	-3.44
OVCH2	3.6e-10	1	10.9	-3.44
ZNF185	1.5e-14	2.8	30.1	-3.44
FAM20A	6.7e-06	1.3	13.9	-3.43
HSPA2	6.3e-06	39.9	425.7	-3.42
CTNNA2	3.3e-05	10.7	1	3.42
AQP5-AS1	0.00093	1	10.7	-3.42
PROX1	0.00037	1	10.7	-3.42
MT3	0.00057	93.5	8.7	3.42
TSPAN5	2.3e-14	184.7	17.4	3.41
PRSS35	0.00067	1	10.6	-3.41
ELFN1	4.7e-06	1.1	12.1	-3.41
ATP12A	1.2e-05	1	10.6	-3.4
EPHA4	1.3e-06	1.1	11.3	-3.4
STAP1	9.1e-09	331	31.5	3.39
SULT1C4	5.5e-05	3.3	34.7	-3.38
PROC	0.00035	1	10.4	-3.38
NFASC	0.00025	2.1	22	-3.38
CYP1B1	9.2e-08	4.1	42.1	-3.38
DNASE1L3	1.1e-09	8	83.2	-3.37
CADM1	6.4e-08	3.9	40	-3.37
LINC00671	1.2e-05	2.2	22.4	-3.37
DMRT2	1.5e-17	423.3	41.3	3.36
FBLN5	8.3e-08	15.2	155.8	-3.36
RPH3AL-AS1	4.4e-08	1	10.3	-3.36
SYNDIG1	5.8e-07	1	10.2	-3.35
CHDH	8.1e-08	4	41.3	-3.35
MYZAP	2.4e-14	41.1	4	3.35
NALF2	8.6e-10	21.6	2.1	3.35
PLSCR4	4.4e-11	3.1	31.7	-3.35
SERPINE2	4.7e-06	5.9	59.6	-3.34
EVA1C	5.1e-09	2.3	22.8	-3.34
MUC20	1.7e-11	696.4	68.6	3.34
NRG2	5.1e-09	10	1	3.33
PLEKHH2	1.9e-07	1.9	19	-3.33
LINC01159	1.2e-06	4.8	48.2	-3.33
RAB29	1.5e-08	6.5	65.8	-3.33
STAC2	9.3e-13	136.2	13.5	3.33
ERRFI1	9.3e-06	12.3	123.5	-3.33
CKMT1B	q<=1.7e-18	21.1	2.1	3.33
KIT	1.4e-13	280.6	28.1	3.32
LEPR	9.2e-08	2.5	24.6	-3.31
CCDC74A	1.4e-11	1.5	14.5	-3.31
TMEM38A	3e-18	236.7	23.9	3.31
MAPK15	2.2e-09	1	9.8	-3.3
SUGCT	3.3e-05	1.9	18.5	-3.3
TFPI	2.8e-14	6.8	66.7	-3.3
ERP27	6e-12	715.4	72.8	3.3
ODAD3	1.1e-16	65	6.6	3.3
FREM2	6.4e-07	1	9.9	-3.3
DUSP15	q<=1.7e-18	424	42.9	3.3
ARID5B	3.4e-07	4	38.8	-3.29
PEG10	6.3e-10	1.9	18.8	-3.29
SPOCK2	4.1e-05	10.8	105	-3.28
CNNM3-DT	1.6e-11	1	9.7	-3.27
GAS1	0.00044	1.4	13.7	-3.27
COLEC11	0.00028	1.7	16.3	-3.27
CPM	2.9e-10	5.4	52.2	-3.26
PDLIM2	1.6e-05	2.7	25.9	-3.26
LINC02274	0.00072	1	9.6	-3.26
SLC35F3	8.1e-10	9.5	1	3.25
STON2	8.4e-10	1	9.5	-3.25
HNF4A	0.00056	1	9.5	-3.25
PIK3CD-AS2	6.3e-10	1	9.5	-3.25
GABRB3	0.00041	1	9.5	-3.25
IL18	3.6e-13	320.2	33.7	3.25
ADAMTSL1	5.2e-08	54.6	5.7	3.25
EYA4	1.1e-05	1	9.5	-3.24
SMIM2-AS1	9.6e-05	2.4	22.8	-3.23
BCAS1	0.00024	1	9.4	-3.23
C6orf132	4.3e-06	1.4	13.1	-3.23
SPTBN4	4.9e-14	9.3	1	3.22
PKIB	1.6e-13	31.2	3.3	3.22
NCR3LG1	1.2e-16	19.8	2.1	3.22
REC8	1.8e-10	2.7	24.9	-3.22
SYT17	1.4e-17	94.5	10.1	3.22
COL4A6	6.6e-05	1	9.3	-3.21
TMEM130	0.00012	1	9.3	-3.21
E2F1	1.8e-09	13.2	1.4	3.21
TEK	5e-11	6.6	60.7	-3.21
CA4	4.4e-05	2.8	25.6	-3.2
PLCG2	2.8e-12	281.2	30.7	3.2
NPR1	8.2e-13	7.2	66.1	-3.2
EMCN	4.7e-10	11.2	103.1	-3.2
GPBAR1	0.001	1	9.1	-3.19
PAPSS2	1.3e-12	4.7	43.3	-3.19
PTGIS	2.9e-05	1	9.1	-3.19
GALNT6	1.1e-07	1.2	10.8	-3.19
FAM124A	4e-10	1	9.1	-3.18
FAM107A	3.1e-07	10.3	93.1	-3.18
KIF26A	1.5e-05	1	9.1	-3.18
PAPPA	4.7e-06	1	9	-3.17
ST3GAL1	q<=1.7e-18	194.4	21.6	3.17
LOC101927418	1e-10	9	1	3.17
UNC5CL	0.00018	1.2	10.6	-3.17
GLTPD2	0.00078	1	9	-3.17
UPP2	0.00094	1	8.9	-3.16
FBLN2	1.6e-05	5.7	51.5	-3.16
ST8SIA5	1.9e-11	8.8	1	3.15
FAM174B	2.2e-12	112.6	12.7	3.15
DZIP1L	1.2e-08	1	8.8	-3.14
S100A4	0.00013	64.4	566.5	-3.14
SYNE1	5.3e-08	2.9	25.8	-3.14
ERICH5	6.5e-06	1	8.8	-3.14
ANG	5.8e-07	1	8.8	-3.14
LINC01659	2.5e-05	1	8.8	-3.13
APOD	7e-06	7.7	67.8	-3.13
BMP4	2.4e-06	2.6	22.7	-3.12
THBS1	4.5e-05	18.7	162.3	-3.12
EYA2	9e-05	1	8.7	-3.12
SLC22A3	0.00013	1	8.7	-3.12
AJUBA	3.4e-09	5.2	45.5	-3.12
LGALS3	q<=1.7e-18	2674.3	310.5	3.11
GFAP	5.6e-09	8.6	1	3.11
TRO	6.6e-14	1.8	15.9	-3.11
GCOM1	2.2e-10	24	2.8	3.1
MYOZ1	2.2e-09	1	8.6	-3.1
CTXN3	0.00097	1	8.5	-3.1
ATOH8	8.9e-07	1.4	11.5	-3.09
CCL28	1.2e-05	2.5	21.1	-3.09
CACNA2D3	1.7e-08	1	8.5	-3.09
SCGB1D2	0.00013	2.9	24.9	-3.09
FXYD4	5.4e-05	110.2	938.8	-3.09
TTR	0.00038	57.3	6.7	3.09
LRRC2	1.8e-06	1.4	11.7	-3.08
WNT10A	3.3e-05	1	8.4	-3.08
UBE2C	0.0001	19.2	2.3	3.08
SMAD9	3.4e-07	1	8.6	-3.08
SERPING1	1.2e-07	66.9	566.4	-3.08
AJAP1	6.7e-06	1	8.5	-3.08
ETNK2	8.1e-06	3.5	29.3	-3.08
PRKCQ-AS1	4.4e-06	2.2	18.8	-3.08
GSDME	7.8e-09	3.6	30.2	-3.08
C6orf52	1.1e-07	1.1	9.4	-3.08
ZNF608	1.1e-08	1.1	9.3	-3.07
FAM245A	5.7e-07	1	8.4	-3.07
TBC1D14	2.6e-16	279.9	33.5	3.06
MATN2	2e-06	7.7	64.8	-3.06
UPP1	2.4e-12	397.6	47.5	3.06
TCEAL7	2.1e-09	1.3	11.2	-3.06
ZNF711	1.2e-09	1	8.3	-3.06
PTGER2	1.4e-05	1	8.4	-3.06
MYRF	6.1e-07	2	16.6	-3.06
TNNC1	2.5e-07	3.6	29.8	-3.05
BAIAP2L2	0.00014	1.1	9	-3.05
TNFRSF19	1e-06	2.7	22.6	-3.05
ABI3BP	8e-06	3	24.4	-3.04
LINC02478	0.00013	1	8.2	-3.04
EPHA7	0.00072	1	8.3	-3.04
VANGL2	1.1e-07	1	8.2	-3.04
DYNLRB2	4.8e-12	1	8.2	-3.03
MEIS2	2.1e-08	1.7	13.9	-3.03
TNFRSF11B	0.00045	11.5	94.4	-3.03
C5orf38	3.9e-07	1	8.2	-3.03
GPER1	1.8e-05	2.5	20.4	-3.03
ALKAL2	0.00075	1	8.1	-3.02
LRRN4	0.00018	1	8.1	-3.02
TFF3	4.7e-05	3.4	27.5	-3.02
KIAA0895	2.5e-14	1.8	14.5	-3.02
FGF2	8.1e-06	1.3	10.7	-3.02
NRG3	5.7e-08	8.1	1	3.01
CDKN1C	2.7e-07	14.7	118.3	-3.01
DTX4	1.4e-06	1.1	8.5	-3.01
REPS2	3.7e-09	1.5	12.3	-3.01
ABCC3	0.00027	1.7	13.7	-3.01
CDKN2A	9e-07	8	1	3
MAPK10	q<=1.7e-18	1.6	13.1	-3
CLDN3	3.4e-06	14.3	114.1	-3
DNM3	5.5e-08	1	8	-3
RHBG	1.3e-14	240.5	30.2	3
CCDC68	4.3e-08	22.4	2.8	3
PNMA8A	4.8e-08	4.6	36.3	-2.99
SEMA4A	9.6e-07	7.3	58.3	-2.99
DMGDH	6.5e-07	10	79.3	-2.99
PKIA	8.5e-13	73.1	9.3	2.98
LINC01503	5.5e-06	8.6	68.2	-2.98
LINC01697	2.8e-06	1	7.9	-2.98
GALNT18	2.2e-09	11.5	91	-2.98
ZFP36	9.3e-06	77.7	613.3	-2.98
CCDC148	5e-13	1	7.9	-2.98
INPP5J	3.2e-18	661.2	84	2.98
HMGCS2	0.00021	33.8	265	-2.97
SLC16A11	7.3e-12	74.6	9.5	2.97
CASC2	1.2e-14	1.1	8.4	-2.97
SELP	6e-10	2.8	21.5	-2.97
DNAJC22	2e-09	1.5	11.7	-2.97
CLSTN2	0.00012	1	7.8	-2.96
TMEM200A	0.00034	1	7.8	-2.96
GRAMD2A	4.2e-08	1.2	9.5	-2.95
PON3	1.4e-06	1	7.7	-2.95
CLIC4	1e-11	35.2	272.8	-2.95
GSTT2B	0.00052	1.5	11.3	-2.95
TREM2	8.8e-05	18.1	2.3	2.95
LINC01550	4.2e-11	1	7.7	-2.95
CCDC74B	1.9e-09	1	7.7	-2.95
NECTIN4	1.5e-07	1	7.7	-2.94
TRIM6	0.00043	1	7.7	-2.94
IRX6	0.00073	1	7.6	-2.93
CCDC30	q<=1.7e-18	1	7.6	-2.92
ADORA1	0.00021	1	7.6	-2.92
TESC	0.00024	6.1	45.8	-2.91
PIH1D2	9.8e-15	1.3	9.7	-2.9
OR1L8	1.1e-06	7.5	1	2.9
KIF21A	5.5e-16	145.9	19.6	2.9
NTN4	1.6e-08	40.4	299.9	-2.89
DNALI1	1.3e-17	5.9	44.1	-2.89
DOC2B	4.5e-07	2.1	15.5	-2.89
GPSM2	2.4e-12	16.6	2.3	2.89
MMP28	2.6e-06	1	7.5	-2.89
ROBO3	2.9e-06	1.9	14.4	-2.89
STC1	0.00016	15.8	117.3	-2.89
NDN	1e-08	4.5	33.3	-2.89
ABCC6	8.5e-05	1.5	10.9	-2.88
GPNMB	1.9e-08	735.8	99.6	2.88
AMPH	4.3e-05	1	7.4	-2.88
FOS	9.1e-05	68.2	501.9	-2.88
FHL1	1.3e-05	15.3	112.4	-2.88
TMEM246-AS1	0.00064	1	7.3	-2.87
FGF7	3.1e-10	26.9	3.7	2.87
LINC01976	3.8e-05	1	7.3	-2.87
CPE	1.4e-06	27.6	201.6	-2.87
RAB27B	3.7e-09	7.3	1	2.87
APCDD1L-DT	3.1e-06	1	7.3	-2.87
PYROXD2	3.6e-07	1.6	11.9	-2.86
ALDH3B1	0.00057	4.2	30.3	-2.86
PROSER2	2.8e-08	3.4	24.8	-2.86
NME5	6.9e-17	5.2	37.3	-2.85
CPED1	2.7e-05	1.4	10	-2.85
ID4	3.2e-07	6.5	46.7	-2.85
LOC101928596	3.4e-05	1	7.2	-2.84
AK7	4.9e-11	1.5	11	-2.84
KLHL3	8.4e-16	54.8	7.7	2.84
SHOC1	0.0001	12.8	1.8	2.84
NKX6-1	4.2e-07	7.2	1	2.84
MXRA5	0.00052	3.3	23.8	-2.84
CCDC88C	2.8e-09	1.5	10.9	-2.84
LY6E	4.7e-07	26.6	189.4	-2.83
LTBP1	0.00016	7.3	52.1	-2.83
CHRD	4.9e-07	1	7.1	-2.83
CKMT2	1.5e-16	267.6	37.6	2.83
KCNJ11	4.6e-15	35.4	5	2.83
BST1	7.2e-06	1.2	8.8	-2.82
SPARCL1	1.2e-08	1115.3	157.5	2.82
CRYL1	5e-07	100.6	703	-2.81
CFI	2.3e-06	2.3	16.1	-2.81
GALNT15	0.00021	4.3	30.2	-2.81
SYTL2	8e-09	8.6	60.2	-2.81
C1orf115	3.6e-13	15	105.5	-2.81
ATP6V1G3	6.6e-11	368.1	52.6	2.81
POF1B	8.6e-06	1	7	-2.81
DACT2	6e-07	1	7	-2.81
NR2F1	3.5e-05	4.5	31.2	-2.8
PHKA1	q<=1.7e-18	35.4	5.1	2.8
HSD11B1	0.00064	1.4	9.9	-2.8
EHD3	6.5e-05	2.9	19.9	-2.8
ZNF300	6.7e-09	1.1	7.3	-2.8
RBP2	0.00075	1	6.9	-2.8
KNDC1	2.4e-08	10	1.4	2.8
MMP24	1.6e-11	54.4	7.9	2.79
NCKAP5-AS2	8.3e-14	32	4.6	2.79
NXNL2	2.6e-05	1	6.9	-2.79
SAPCD2	3.5e-12	7.2	1	2.79
FOXA3	1.1e-05	1	6.9	-2.79
CCDC28B	5e-05	71.2	10.3	2.79
CENPM	5.2e-09	18.5	2.7	2.78
NOTCH2	5e-07	4.7	32	-2.78
CCDC78	7.6e-07	13.5	2	2.78
LINC02893	0.00018	1	6.9	-2.78
NAP1L3	7.3e-12	1	6.9	-2.78
WFDC1	4.5e-07	3	20.2	-2.76
CDNF	2.3e-11	1	6.8	-2.76
AGPAT4	1.3e-07	1	6.8	-2.76
SMIM3	1.5e-05	11.4	76.9	-2.76
GALNT3	4.8e-09	4.8	32.1	-2.75
HAAO	0.00042	7	47	-2.75
PYY	0.00021	6.7	1	2.75
EMP1	0.00046	12.2	81.5	-2.74
CD109	3.9e-05	1.4	9.1	-2.74
SARDH	0.00014	1.6	10.7	-2.74
OVOL2	2.6e-08	1	6.7	-2.74
PTGER4	1.1e-06	2.8	18.8	-2.74
CDT1	9.1e-08	7.6	1.1	2.74
MIR1915HG	1.5e-08	1	6.7	-2.74
STK32A	3e-13	32.5	4.9	2.73
SLC4A7	6.3e-05	2.8	18.5	-2.73
PLA2G4F	4.2e-18	145.2	21.8	2.73
TLR5	1.2e-06	1.7	11.3	-2.73
PRKX	1.2e-06	5.5	36.1	-2.72
CP	4.6e-05	1	6.6	-2.72
GALNT9	0.0001	1.8	11.6	-2.72
RASD2	1.8e-07	6.6	1	2.72
SLC5A8	1.1e-05	1	6.6	-2.72
LINC00239	1.1e-11	7.5	1.1	2.72
ACSM5	0.00041	1	6.5	-2.71
NINJ2	1e-09	13.4	2.1	2.71
MAML2	3.3e-09	2.9	19.1	-2.71
GUCY1A1	1.3e-09	2.1	13.6	-2.71
UPK1B	0.00035	1	6.5	-2.7
EGR1	0.00047	73.4	476.4	-2.7
GABRA2	4.3e-07	1	6.5	-2.7
C7orf57	1.9e-07	6.5	1	2.7
LIPC	1.5e-10	3.2	20.6	-2.7
NR2F1-AS1	5.1e-08	1.7	11.1	-2.7
ASB5	7.9e-06	6.5	1	2.69
ASTN2	1.2e-11	51.4	8	2.69
NGFR	2.6e-07	31.7	4.9	2.69
PCDH9	0.00077	1	6.5	-2.69
FRMD4B	7.1e-12	2.8	18.4	-2.69
KBTBD12	1.5e-10	14.3	2.2	2.69
PKDCC	2.1e-11	93.4	14.5	2.69
STK32B	6.4e-05	4.6	29.6	-2.69
MRC2	0.00033	4.3	27.4	-2.68
GAL3ST3	8.2e-05	1	6.4	-2.68
UBE2QL1	8.8e-13	41.1	6.4	2.68
KCNS3	2.1e-06	2.2	13.9	-2.68
S1PR3	9.9e-05	5.2	33.3	-2.68
CDO1	2.3e-07	1	6.4	-2.67
LIN7A	3.2e-16	92.9	14.6	2.67
DNAJC12	0.00086	1	6.3	-2.67
CACNA1H	0.00018	3.2	20	-2.67
DOCK10	2.1e-11	25.1	3.9	2.67
CLUL1	1.2e-05	1.1	7.1	-2.67
SEMA3G	4.5e-07	8.9	56.6	-2.67
NPHP4	4.4e-11	1.3	8.2	-2.66
EPCAM-DT	8.9e-08	1	6.5	-2.66
CFH	0.0002	5.8	36.4	-2.66
FAM149A	7.8e-14	6.8	42.6	-2.66
PRKCD	2.6e-16	336.7	53.2	2.66
NBL1	1.4e-05	11.6	72.6	-2.65
LINC02027	0.00028	1	6.3	-2.65
PTGDS	0.001	1	6.3	-2.65
PLAAT5	1.4e-08	6.2	1	2.64
FRZB	8.2e-07	5.1	31.6	-2.64
SGIP1	4.3e-08	1	6.2	-2.64
NRIP3	1.3e-06	10.2	1.6	2.64
IQCD	2.5e-08	1.8	10.9	-2.64
ENTPD8	0.00028	1	6.2	-2.63
FBXO15	1.3e-13	1	6.2	-2.63
COCH	1.2e-06	6.2	1	2.63
CELF5	2.5e-12	6.2	1	2.63
SLC66A1L	0.00042	1	6.2	-2.63
GDF3	2e-05	1	6.2	-2.62
SMPDL3B	3.7e-06	1	6.1	-2.62
BNC2-AS1	3.8e-11	1	6.1	-2.62
LPL	0.00072	9.4	57.7	-2.62
PRR15	6.2e-05	10.4	63.9	-2.62
PACRG	1.7e-14	132.8	21.6	2.62
TAGLN	0.00018	23.6	144.7	-2.62
CREB3L1	1.4e-08	44.9	7.3	2.61
SMOC2	5.2e-05	4.7	28.7	-2.61
SGK1	8.2e-07	33.1	202.1	-2.61
C5	1.1e-08	1	6.4	-2.61
ADGRF3	8.5e-05	1.3	8.2	-2.61
TPM4	3.2e-09	79.9	488.4	-2.61
ADCY1	1.6e-07	18.1	3	2.61
LETR1	4e-09	1.6	9.6	-2.61
DENND2A	3.6e-06	3.8	23	-2.6
SEMA3C	2.1e-11	127.9	21.1	2.6
NHSL1	9.9e-07	2.2	13.5	-2.6
PODXL	0.00044	31.5	191	-2.6
SLITRK4	5.5e-05	1	6.1	-2.6
SLC45A1	7.6e-06	1.2	7.5	-2.6
PDE1C	2.3e-10	27.1	4.5	2.59
PHLDB1	2.8e-09	9.6	57.8	-2.59
NCOA7-AS1	4.5e-09	6	1	2.59
PALS2	4e-14	1	6	-2.59
FMO4	3.5e-05	5.3	31.8	-2.59
IFT88	q<=1.7e-18	5.9	35.4	-2.59
WDR31	2.3e-10	1.4	8.3	-2.58
LINC01117	1.5e-11	1.3	7.8	-2.58
PLEK2	3.5e-18	149.1	25	2.58
WDR54	q<=1.7e-18	7.4	44.5	-2.58
ATP10A	0.00073	1	6	-2.58
FAM89A	2.1e-07	3.4	20.1	-2.58
IDNK	1.2e-05	7.2	42.9	-2.58
RGS16	2.2e-07	105.4	17.7	2.58
THY1	2.6e-08	22.4	133.9	-2.58
CPNE8	2.5e-05	3	17.6	-2.57
ZC3HAV1L	1.2e-07	1.1	6.3	-2.57
RCOR2	3.7e-16	5.9	1	2.57
RPRM	3.7e-05	1	5.9	-2.56
PPP1R14A	4.2e-06	13.3	78.8	-2.56
ANKRD29	1e-16	49.2	8.4	2.56
NRGN	1.9e-09	3.9	23.3	-2.56
BCO2	9.5e-11	9.7	1.6	2.56
IER3	4.3e-05	18.8	110.9	-2.56
VIL1	0.00044	1	5.9	-2.56
C1QTNF7	2.7e-07	1	5.9	-2.56
LEF1-AS1	6.3e-09	5.8	1	2.55
SYNPO2	0.001	3.5	20.2	-2.55
RASL11A	2e-10	6.8	39.6	-2.55
FRMD4A	6e-08	2.1	12.3	-2.55
LOC728392	1.5e-07	1	5.8	-2.54
CELSR1	8.7e-08	4.1	23.9	-2.54
PPP1R16B	1.4e-05	1.9	11.2	-2.54
TMEM139	1.1e-08	4.1	24.1	-2.54
TGFBR3	5.2e-07	7.4	42.8	-2.54
OLIG1	9.9e-10	33.6	5.8	2.54
STARD13	4.6e-09	3.4	19.8	-2.54
ZDHHC23	3.2e-18	43.5	7.5	2.54
SYT13	2.1e-13	136.7	23.4	2.54
CCBE1	1e-11	17.6	3	2.53
CATIP	1.1e-12	1	5.8	-2.53
SNTB1	2.9e-15	136.5	23.6	2.53
TREH	0.00085	1	5.8	-2.53
NPY5R	1.3e-07	1	5.8	-2.53
CAMK2B	5.1e-10	12	2.1	2.52
AGTR1	0.00055	2	11.6	-2.52
LHPP	9.8e-09	12	68.9	-2.52
OLMALINC	9.6e-12	108.1	18.8	2.52
MORN2	6.3e-14	16.8	96.3	-2.52
HBEGF	0.0008	9.9	56.9	-2.52
RASSF9	6.3e-08	1	5.7	-2.52
PLPPR1	0.00031	5.2	29.6	-2.52
BTG2	4.4e-05	60.9	349.4	-2.52
DHRS7	2.6e-17	804.1	140.9	2.51
SLC4A5	2e-11	5.7	1	2.51
FHDC1	1.4e-14	28.2	5	2.51
FBLIM1	8.6e-07	10.6	60.1	-2.51
RHOB	3e-07	115	655.8	-2.51
CYP39A1	9.4e-05	2.6	15.1	-2.51
NOSTRIN	1.8e-11	6.8	38.3	-2.5
F2RL1	2.4e-11	14.5	82.5	-2.5
FAM184A	4.9e-06	1.3	7.6	-2.5
FHL5	7.8e-06	1	5.7	-2.5
TEKT2	1.1e-10	1	5.7	-2.5
ITGB8	2.3e-06	6.7	37.6	-2.5
IER5L	5.8e-07	3.7	20.8	-2.5
LINC02361	1.9e-06	1	5.8	-2.49
NET1	9.6e-13	8.1	45.6	-2.49
PSG4	0.00017	9.2	1.6	2.49
EDIL3	1.7e-07	5	28.3	-2.49
LINC00271	7.3e-12	1.8	9.9	-2.49
PLAAT4	1.6e-14	855.5	153.2	2.48
SPAAR	5.6e-06	2.4	13.5	-2.48
CENPV	2.1e-11	4	22.3	-2.48
FMO5	2e-06	7.9	44.1	-2.48
TRPM3	0.00072	1	5.6	-2.48
MDH1B	2.6e-12	1	5.6	-2.48
CLEC18B	0.00023	1	5.6	-2.48
TMEM98	3.4e-06	4.7	26.5	-2.48
FBP1	0.00027	18.8	104.9	-2.48
TNFSF10	1.2e-05	36.1	199.7	-2.47
TRAM1L1	2.1e-07	3.7	20.2	-2.47
ABHD3	1.4e-16	141.7	25.6	2.47
HES1	5.6e-09	31.2	172.6	-2.47
AMPD3	3.8e-18	83.2	15	2.47
ECM2	3.6e-05	3.2	17.5	-2.46
TRPV6	1.1e-06	2.8	15.1	-2.46
TTC22	3.4e-11	3.3	18	-2.46
FA2H	1.7e-14	86.9	15.8	2.46
SLC26A7	2.6e-07	287.1	52.2	2.46
SLC29A4	5e-09	36.9	6.7	2.45
IL17RB	4e-05	5.5	30.1	-2.45
TNNC2	2.1e-05	9.8	1.8	2.45
ITGA8	8e-06	2.5	13.5	-2.45
PCDHB4	7.2e-08	1	5.5	-2.45
ZNF883	4.4e-08	1	5.5	-2.45
LBR	3.3e-11	6.7	36.5	-2.45
CERCAM	9.3e-08	10.6	58.2	-2.45
CNKSR3	1.7e-08	4.3	23.4	-2.45
CC2D2A	q<=1.7e-18	4.8	26.4	-2.44
NYNRIN	8.3e-06	3	16.2	-2.44
TNKS2-AS1	1.4e-05	1	5.4	-2.44
HIP1	5.1e-07	8.6	46.3	-2.44
CDC37L1-DT	5.1e-09	2.8	15.2	-2.44
ST6GALNAC3	6.6e-05	1.1	5.7	-2.44
FRMD3	1.3e-11	6.6	35.9	-2.44
PPIL6	4.7e-14	1.2	6.6	-2.44
CFAP36	q<=1.7e-18	23.7	128.4	-2.44
CFAP53	1.4e-13	1.1	6.2	-2.43
RNF144B	3.2e-07	8.1	43.5	-2.43
ZMYND12	7.3e-10	3.7	19.8	-2.43
ZMYND10	1.7e-10	1	5.4	-2.43
PIFO	6.9e-13	2.8	15.2	-2.43
LINC00853	6.6e-05	1	5.4	-2.43
PLS1	1.6e-12	5.8	31.2	-2.43
F11-AS1	2.5e-06	1	5.4	-2.42
CDCP1	8.1e-10	59.7	11.2	2.42
TSPAN1	1.9e-08	111.6	598.3	-2.42
ICAM5	3e-08	5.3	1	2.41
SPNS3	3.7e-08	1	5.3	-2.41
TRIL	1.6e-06	2.6	14	-2.41
FGF14	5.4e-06	5.3	1	2.41
NUDT4	2.6e-06	9.5	50.4	-2.41
PKLR	0.001	1	5.3	-2.41
C1GALT1C1L	1.1e-06	1	5.3	-2.41
CERKL	1.7e-10	1	5.3	-2.41
STIM1	q<=1.7e-18	231.9	43.5	2.41
CLDN10-AS1	2.4e-06	1	5.3	-2.4
BCAS4	q<=1.7e-18	170.2	32.3	2.4
ARHGAP29	1.8e-10	10.8	57	-2.4
LAMC3	0.00019	2.2	11.7	-2.4
FKBP1B	1.7e-10	1	5.3	-2.4
RASD1	4.9e-05	72.8	385	-2.4
ST6GALNAC2	6.9e-06	1.6	8.5	-2.4
MAP1B	6.6e-09	36.9	7.1	2.39
CFAP70	6.4e-08	1	5.4	-2.39
CHODL	0.00025	1	5.3	-2.39
MYLK	9.3e-08	11.8	61.7	-2.39
PCSK6	1.3e-05	1.3	6.8	-2.39
SIRPA	2.9e-08	8.2	43	-2.39
SEZ6L	0.00012	5.2	1	2.39
ABAT	0.00036	6.7	35	-2.38
LMCD1	1e-05	3.4	18	-2.38
AK8	9.2e-15	1.5	7.7	-2.38
RGS2	4e-05	22	115	-2.38
HOXC10	6.3e-12	11.6	60.1	-2.38
CFAP300	1.2e-05	1	5.2	-2.38
RAB26	2.3e-10	9.3	1.8	2.38
RADX	2.6e-10	1	5.2	-2.38
TMEM47	3.3e-07	12.5	64.3	-2.37
MFAP3L	3.8e-05	11.5	59.5	-2.37
P3H2-AS1	9.8e-07	1	5.2	-2.37
KLHL29	5.8e-07	1	5.2	-2.37
PPL	2e-05	9.6	49.4	-2.37
ALPL	0.00035	7.8	40.2	-2.36
CRYZ	1e-11	84.5	434.6	-2.36
MYO3B	1.5e-06	3.7	18.9	-2.36
MIR3189	2.3e-06	4.5	23.1	-2.36
CORO7	5.9e-14	18.5	3.6	2.36
CELSR2	1.9e-07	5.8	30	-2.36
HGF	0.00016	1.9	9.9	-2.35
TMEM200B	0.00086	1	5.1	-2.35
EFHC1	1.1e-11	1.5	7.8	-2.35
PTPN13	2.1e-09	9.6	48.9	-2.35
LINC01780	1.9e-06	1	5.1	-2.35
PABPC4L	1.1e-15	8.7	1.7	2.35
LGMN	4.9e-15	738.1	144.3	2.35
SLC4A8	0.00037	1	5.1	-2.35
JAM2	4.3e-06	4.4	22.6	-2.35
NEBL-AS1	3.9e-06	2.2	11.2	-2.34
TMTC2	4e-09	4.6	23.1	-2.34
RGS9	2.6e-14	1	5.2	-2.34
RBKS	2.6e-11	8.3	42.2	-2.34
ANKRD65	1.6e-08	2.1	10.6	-2.34
B9D1	5.9e-14	7.1	35.6	-2.33
CPVL	2.4e-09	41.6	208.8	-2.33
PMP22	3.5e-07	15.2	76.2	-2.33
COLCA2	7.8e-16	51.1	10.2	2.32
NUPR1	5.5e-11	198.5	39.8	2.32
MYL9	1.6e-06	51.5	256.9	-2.32
FAM83F	5.7e-18	14.8	3	2.32
GADD45G	2.7e-10	228.5	45.6	2.32
NXN	4.7e-08	5.8	28.7	-2.32
DIRAS3	0.00063	2.2	11	-2.32
PRRT1	1.9e-06	1.1	5.7	-2.31
SOX13	1.9e-09	8.7	43	-2.31
PCDHB5	1.8e-05	1.7	8.3	-2.31
BACE2	2.2e-15	215.6	43.5	2.31
SIX1	1.7e-07	5	1	2.31
S100A16	1.3e-09	39.2	193.9	-2.31
C1QTNF3	1.7e-06	1	5	-2.31
HIF3A	0.00074	1	4.9	-2.31
MGAT4A	6.1e-13	9.8	48.3	-2.31
DUSP26	0.00038	1	5	-2.31
IL1R1	1.7e-07	9.9	48.4	-2.3
LINC01589	0.00024	1	4.9	-2.3
TNNI1	8.4e-05	1	4.9	-2.3
LRRC8C-DT	8e-10	1.9	9.1	-2.3
FAM229B	5.7e-14	5.3	25.9	-2.3
STXBP6	8.6e-06	30	6.1	2.3
MIR616	1.6e-12	7	1.4	2.29
CCRL2	1.2e-06	23.3	4.8	2.29
DAGLA	0.00057	1	4.9	-2.29
ATP6V0A4	5.7e-14	884.1	181.1	2.29
PRLR	5e-08	62.3	12.7	2.29
SPEF1	3e-11	1	4.9	-2.29
HOXA2	1.3e-05	1	4.9	-2.29
LINC00323	9.6e-07	18.9	3.9	2.28
TM4SF1	1.8e-08	61.4	298.8	-2.28
TPRG1	2.8e-06	4.9	1	2.28
CRIP2	2.6e-10	100.6	489.3	-2.28
STON1	1e-08	2.3	11.2	-2.28
GSDMC	1.4e-05	4.8	1	2.28
EPHA2	4e-05	10.9	52.9	-2.28
PHGDH	0.0001	26.2	127.2	-2.28
CYP26B1	0.00032	1.8	8.4	-2.27
SATB2	2.3e-09	1.5	7.1	-2.27
CCDC146	0.00013	2.9	14	-2.27
EPHB4	3.7e-10	13.3	63.9	-2.27
SLIT2	2.4e-08	50.7	10.5	2.26
PXK	1.1e-12	180.3	37.7	2.26
VGLL3	1.4e-06	1	4.8	-2.26
OGDHL	1e-16	881.8	184.3	2.26
SH3BGRL2	1.6e-09	7.2	34.4	-2.26
MOK	6.8e-08	3.8	18.1	-2.26
CLIP3	0.00015	2.7	13	-2.26
ABHD2	4.4e-13	224	47.1	2.25
TMEM169	4.4e-06	1	4.7	-2.25
SPA17	3.1e-16	1	4.7	-2.25
PLAGL2	2.3e-14	40.2	8.4	2.25
VSIG2	8.9e-07	36	7.6	2.25
HHATL	0.00079	4.7	1	2.25
CTSV	0.00064	1	4.8	-2.25
FLVCR1-DT	2.3e-06	2.4	11.5	-2.25
LOC105375304	5.7e-07	4.6	21.9	-2.25
SSBP2	7.7e-11	1.7	8.1	-2.25
PDLIM3	1.9e-05	2.8	13.1	-2.25
HNF1B	1.5e-10	37.5	177.8	-2.25
FAM171A1	1.2e-06	17	80.7	-2.25
SHROOM4	1.1e-09	2.2	10.4	-2.25
DDAH1	4.7e-13	39.9	190.5	-2.25
CYTIP	2.3e-08	36.5	7.7	2.24
LIMS2	6.2e-08	13.1	61.8	-2.24
PALM	4.7e-07	20.2	95.1	-2.24
SOX17	6.4e-05	2.5	11.9	-2.24
NPHP1	q<=1.7e-18	2.7	12.8	-2.24
C9orf24	3.6e-12	44.9	9.5	2.24
GPRIN3	5.9e-15	28.1	6	2.24
CCDC3	1.6e-05	4.7	22.2	-2.24
ZNF69	1.7e-10	3.1	14.7	-2.24
AURKA	2.8e-15	15.7	3.3	2.23
RGS7BP	7e-05	1	4.7	-2.23
HHLA3	4.7e-13	7	32.7	-2.23
ARHGEF19	4.3e-06	1.5	7.2	-2.23
SYT11	7.6e-10	4.2	19.6	-2.23
C12orf75	2.4e-18	691.4	147.6	2.23
JPH4	1.4e-10	1	4.7	-2.22
SSTR2	5.1e-06	1	4.7	-2.22
SDC1	3.9e-08	70.6	329.6	-2.22
MUCL1	0.00067	4.7	1	2.22
LAMB4	4.5e-05	8.8	1.9	2.22
SLC2A9	0.00016	5.7	26.5	-2.22
FNDC11	0.00024	1	4.7	-2.22
ART5	2.6e-09	12.2	2.6	2.22
SYDE1	1.7e-09	6	27.9	-2.22
KCNJ12	8.1e-06	1	4.7	-2.22
CENPS	5e-09	1.1	5.1	-2.21
FOXC2	0.0001	1	4.6	-2.21
ODAD4	2e-16	1	4.7	-2.21
ATP6V1B1	7.6e-16	17.3	3.7	2.21
GNLY	8.8e-06	15.4	3.3	2.21
MID1	2.6e-11	3.1	14.4	-2.21
WDFY2	5.6e-10	1.3	6.1	-2.21
CNTNAP5	2.1e-09	4.6	1	2.21
SERPINI1	4.2e-13	121.3	26.3	2.21
STXBP4	0.00014	1	4.6	-2.21
IGFBP4	3e-07	123.8	572.1	-2.21
SYT10	2.5e-07	8.5	1.8	2.2
SOCS2-AS1	6e-08	4.8	21.9	-2.2
GLCCI1	8.9e-17	38.4	8.3	2.2
CTSD	q<=1.7e-18	2903	631.4	2.2
NCALD	1.3e-08	62.2	13.5	2.2
DCLK2	q<=1.7e-18	32.1	7	2.2
IRAK1BP1	3.2e-12	1.3	5.8	-2.19
BIRC3	0.00059	4.1	18.7	-2.19
AMPD2	5.7e-09	6.8	31.1	-2.19
PLEKHG4	5.8e-07	1	4.6	-2.19
DTNA	1.8e-14	16.7	3.7	2.19
SP2-DT	3.5e-09	6.3	28.9	-2.19
TNFAIP8	4.7e-12	2.3	10.7	-2.19
PNP	6.7e-08	51.6	234.9	-2.19
RCAN1	9.2e-05	51.1	231.7	-2.18
TMEM232	2.5e-12	1.4	6.2	-2.18
SRGN	2e-06	51.2	232.8	-2.18
COL12A1	0.00054	4.3	19.3	-2.18
ACTRT3	2.8e-07	1.6	7.4	-2.18
SCUBE2	0.00036	6.7	1.5	2.18
HS3ST3B1	2.4e-07	1.2	5.5	-2.18
PRKCB	0.00044	1	4.5	-2.18
CD300LG	0.00021	2	9.2	-2.18
PDZRN3	2.3e-06	3.3	14.7	-2.17
KLF2	1.4e-05	7.6	34.5	-2.17
HOMER1	0.00012	4.4	19.9	-2.17
CHST2	1e-07	79.9	17.8	2.17
GPR132	0.00049	1.4	6.5	-2.17
PLCL1	5.7e-06	10.4	46.8	-2.17
SFXN2	4.8e-05	3.9	17.7	-2.17
TANGO2	q<=1.7e-18	49.8	11.1	2.17
ARRB1	2.4e-08	2.9	12.8	-2.17
GNAI1	1.5e-08	7.9	35.6	-2.17
MND1	5e-10	4.9	1.1	2.17
MEI4	1.4e-11	1	4.5	-2.17
PPM1L	1.2e-14	38.7	8.6	2.17
PAQR4	1.7e-05	4.5	1	2.17
SLC44A5	5.9e-06	1	4.5	-2.17
BLOC1S5	1.2e-16	7.3	32.7	-2.16
GGT5	0.00012	10.6	47.4	-2.16
ODC1	2.6e-05	44.4	198.1	-2.16
STK39	4.5e-16	78.8	17.6	2.16
PLIN2	1.6e-05	28.2	126.1	-2.16
MAP6	3.3e-05	2.9	12.8	-2.16
TMEM101	1.3e-11	407	91.5	2.15
EVI5L	1.2e-14	91.4	20.6	2.15
NRG4	2e-09	5.1	1.2	2.15
C19orf48	q<=1.7e-18	169.9	38.1	2.15
TRIM15	0.00033	1	4.4	-2.15
GSTA4	q<=1.7e-18	13.3	58.8	-2.15
CASP10	4.1e-10	4.8	21.2	-2.15
QPRT	2.9e-05	42.7	189.2	-2.15
LINC01213	3.5e-07	18.6	4.2	2.15
CNP	3.9e-07	27	120	-2.15
NGEF	0.0002	1	4.4	-2.15
PLEKHD1	1e-07	10.2	2.3	2.14
F3	6.4e-06	5.4	23.8	-2.14
FILIP1L	6.3e-05	9.7	42.5	-2.14
OBSL1	4.1e-09	20.5	90.4	-2.14
SC5D	6e-16	120.9	27.4	2.14
TPPP3	0.00083	18.2	80	-2.14
TTC30B	1.6e-09	1.7	7.5	-2.14
CARD10	2e-05	5.4	23.6	-2.14
GAB2	2.5e-15	54.5	12.3	2.14
ACADM	2.3e-07	63	277.8	-2.14
ARHGAP10	5.7e-06	2.9	12.7	-2.13
SLC4A1	1.1e-07	500.5	114.7	2.13
IPCEF1	4.2e-07	1.4	6.3	-2.13
SNHG18	6.6e-07	4.2	18.2	-2.13
HOXC8	3.1e-07	1.2	5.4	-2.13
ENOX1	0.00014	1	4.4	-2.13
KDELR3	8.5e-05	6.9	30	-2.13
GBP1	4.6e-05	5.9	25.9	-2.13
VWA2	5.9e-06	1	4.4	-2.13
PTPRN2	9e-09	3.6	15.6	-2.13
DSG2	1.6e-15	336.7	77.7	2.12
EPS8L1	9.3e-06	14	60.9	-2.12
EFHC2	1.9e-09	1	4.3	-2.12
KCNIP4	0.00029	1	4.4	-2.12
TMEM125	1e-10	8.4	36.2	-2.12
EPSTI1	1.3e-05	2.9	12.5	-2.12
GDF7	6.2e-06	1	4.3	-2.12
TUSC3	1.6e-12	9.3	40.5	-2.12
NME7	q<=1.7e-18	5.7	24.9	-2.12
ZBTB7C	5.4e-06	1	4.3	-2.12
FAM13C	7.5e-09	19.5	4.5	2.12
SSPN	4.7e-06	2	8.7	-2.12
C11orf45	7.2e-06	1	4.4	-2.12
STARD8	3.9e-07	7.4	32.1	-2.12
RGL1	2.2e-06	6.2	26.8	-2.12
DUSP4	6.9e-07	9.7	2.2	2.12
NLGN4X	2.3e-07	4.3	1	2.11
BFSP1	0.0001	1.2	5.1	-2.11
AKAP3	3.2e-07	1.1	4.5	-2.11
CENPU	1.8e-12	7.4	1.7	2.11
UBTD1	1.1e-06	15.1	65.1	-2.11
DIRAS1	6.3e-12	31.3	7.3	2.1
LINC02381	1.9e-07	28.2	120.6	-2.1
ISYNA1	3.1e-05	45.1	192.8	-2.1
COL23A1	0.00012	1	4.3	-2.1
LMO1	4e-05	1	4.3	-2.1
FAM43A	0.00013	7.1	30.4	-2.1
SAMD15	1.1e-10	1.2	5.1	-2.1
SYTL1	0.00041	1.3	5.5	-2.1
LRRC32	1.6e-07	30.7	131.4	-2.1
XYLB	0.00028	1	4.3	-2.1
ACTC1	1.1e-05	9.6	2.2	2.1
CKB	2.2e-17	2635	618.2	2.09
ABCG1	4.7e-15	124.7	29.3	2.09
MPP3	2.1e-08	1	4.2	-2.09
GASK1B	8.2e-08	75.2	17.6	2.09
GYPC	8e-07	17.2	73.2	-2.09
LIPG	2.4e-06	2	8.3	-2.09
NFKBIZ	0.00012	2.8	11.9	-2.09
DPYSL2	1.4e-09	14.3	61	-2.09
DEPDC7	0.00084	1	4.2	-2.09
SLC9A3R2	1.5e-10	58.5	248.2	-2.08
ATP1B2	9.9e-06	3.8	16.2	-2.08
ID2	1.4e-09	66.3	279.3	-2.08
ASCL4	2.4e-06	4.2	1	2.08
FAT4	9.6e-05	1	4.4	-2.08
BAIAP2	8.1e-13	12.5	52.8	-2.08
AKAP5	2.6e-07	1	4.2	-2.08
PRMT8	1.7e-10	4.2	1	2.08
IQUB	6.8e-09	1	4.2	-2.08
IDO1	1.3e-07	6.4	1.5	2.08
KATNAL2	4.4e-16	34.7	8.2	2.08
AFAP1	2.4e-07	2.8	11.8	-2.08
ADAMTS9	1.2e-05	2.7	11.6	-2.08
CERS4	2.6e-15	259.8	61.4	2.08
SFTPD	3.5e-07	1.1	4.6	-2.07
SPATA4	9.7e-09	1	4.2	-2.07
HNF4G	0.00094	1	4.2	-2.07
DBF4	3.8e-15	11.5	2.8	2.07
GAS2	1.1e-08	23.4	5.6	2.07
SRPX2	0.00081	1	4.2	-2.07
TSBP1-AS1	3.8e-06	1	4.2	-2.06
BMPR1B	6.7e-09	70.8	17	2.06
PPFIBP2	1e-17	154	36.8	2.06
CPLX1	0.00045	18.3	4.4	2.06
RASGEF1A	2e-06	1	4.2	-2.06
IL2RB	3.1e-06	5.6	1.3	2.06
RNF157-AS1	4.3e-07	1	4.2	-2.06
ATAD3C	3.1e-07	2.4	9.8	-2.06
GAMT	9.2e-07	16.7	70	-2.06
HOXC-AS2	1.1e-07	4.7	19.7	-2.06
RANBP3L	0.00034	10.5	44	-2.06
LCA5L	3.8e-14	1.1	4.5	-2.06
PROS1	0.00016	5.9	24.7	-2.06
KCTD15	1.3e-07	4.3	17.9	-2.06
MSRB3	1e-05	4.7	19.5	-2.06
SEMA6D	0.00032	6.6	27.3	-2.05
ZBTB44-DT	9e-06	1.3	5.4	-2.05
VWF	2.6e-06	92.9	22.4	2.05
CCDC71L	3.1e-06	4.7	19.4	-2.05
MGP	9.7e-05	69.9	287.6	-2.04
GNA14	2.6e-06	3.3	13.5	-2.04
CNTN4	7.2e-06	1.4	5.6	-2.04
ANGPT1	7.3e-09	51.6	12.5	2.04
PSD3	5.6e-15	13.2	3.2	2.04
KIRREL1	3.2e-05	5	20.7	-2.04
TG	2.2e-06	4.1	1	2.04
MGAT3	7.2e-06	1	4.1	-2.04
NECAB1	8.4e-06	1	4.1	-2.04
C8orf88	0.00078	1	4.1	-2.03
LINC00659	5.1e-09	44.5	10.9	2.03
ARAP1	q<=1.7e-18	198.8	48.7	2.03
BCAT1	5.6e-07	7.5	1.8	2.03
SLC6A6	8.5e-05	6	24.7	-2.03
TAF7L	8.4e-08	4.1	1	2.03
COL9A3	0.00064	1.3	5.3	-2.03
DDIT3	4.1e-09	216.4	53.5	2.02
MAB21L3	3.6e-08	5.5	1.4	2.02
C11orf54	0.00015	15.8	64	-2.02
WTIP	1.4e-07	1	4.1	-2.02
TMEM121	1.7e-06	1	4.1	-2.02
LOC101928222	1.7e-05	1	4.1	-2.02
SLC30A1	1.2e-06	9.6	39	-2.02
EMP2	5.9e-06	4.3	17.5	-2.02
LYPD3	3.4e-06	1.5	6	-2.02
GBP3	1.7e-08	10.6	42.9	-2.02
BAIAP2L1	q<=1.7e-18	64.5	16	2.01
TSNAXIP1	1.2e-11	1	4	-2.01
GLIPR1L2	5.7e-06	1	4	-2.01
SH3BP5	5.7e-06	3.2	13	-2.01
ACSS3	2e-13	80	19.9	2.01
ATP8B2	0.00077	3	12	-2.01
CARHSP1	1.5e-09	9.5	38.4	-2.01
PKP4	3e-10	36.9	148.7	-2.01
WDR35	2.8e-14	3.4	13.5	-2.01
RASGRP2	4.9e-05	2.8	11.5	-2.01
PKNOX2	3.2e-07	1	4	-2.01
AZIN2	4e-13	1.1	4.3	-2.01
PLCD3	2.3e-06	3.6	14.6	-2.01
FOXM1	6.9e-05	4	1	2.01
ADAMTSL2	1.9e-06	8.8	35.6	-2.01
TMEM17	5.6e-10	3.1	12.3	-2.01
SLC9A4	4.6e-06	8.1	32.4	-2
SPACA9	1.3e-08	8.7	34.6	-2
SLC15A1	0.0003	1	4	-2
ASIC1	5.4e-05	5.4	1.4	2
LYPLAL1-DT	6.1e-06	1.1	4.4	-2
CAV2	8.3e-16	163.1	40.9	2
EFNB3	4.4e-05	1	4	-2
TRERF1	3.6e-06	1	4	-2
RBM11	9.6e-08	1	4	-2
S100A1	5.8e-06	1.4	5.6	-2
TMEM117	q<=1.7e-18	25.7	6.4	2
TEX9	1.4e-09	2.4	9.7	-2
LOC729870	3.4e-11	5.9	1.5	2
RND2	4e-08	1	4	-2
TPM2	0.0002	50.9	203.7	-2
DACT1	1.4e-09	22	5.5	2
TAL2	7.9e-06	1	4	-2
AHCYL2	4.3e-17	129.6	32.4	2
TPPP	4.6e-11	25.1	6.3	2
TBC1D1	q<=1.7e-18	433.8	108.5	2
EMX1	0.00042	21.6	86.1	-2
ZFP57	1.8e-05	4	1	2
COX6C	q<=1.7e-18	889.7	221.7	2
BGN	0.00011	113.4	451.6	-1.99
CEP152	1.6e-13	8.4	2.1	1.99
SPIRE2	2e-09	25.6	6.4	1.99
PDGFB	1.5e-07	14.6	58	-1.99
IRF8	6.5e-05	3.7	14.7	-1.99
SYT9	2.8e-06	1	4	-1.99
KIF13B	5.2e-15	155.5	39.2	1.99
CALD1	5.5e-07	42	167	-1.99
WDR19	2.7e-10	4.5	17.9	-1.98
RNF152	1.4e-08	122.8	31.1	1.98
LINC01852	8.9e-12	1	3.9	-1.98
IQGAP2	5.3e-10	97.8	24.8	1.98
RNF175	4.2e-06	3.9	1	1.98
PALMD	2e-06	8.3	32.6	-1.98
RIPOR2	4.4e-05	1.1	4.5	-1.98
LINC01144	1.5e-05	1.7	6.6	-1.98
EGF	0.00027	50.1	196.7	-1.98
LINC00551	3.1e-05	1	3.9	-1.98
TRAM2-AS1	2.2e-11	5.3	21.1	-1.98
TOR4A	2.3e-07	4.7	18.4	-1.98
NANOS1	9e-05	1	3.9	-1.97
MAG	1.2e-05	4	1	1.97
C8G	1.6e-06	6.6	1.7	1.97
KIF17	4.6e-09	1	3.9	-1.97
WEE1	3e-05	10.8	42.1	-1.97
ANKRD9	q<=1.7e-18	66.3	16.9	1.97
KRTAP5-1	6.1e-09	3.9	1	1.97
CASC16	2.8e-08	3.9	1	1.96
EHBP1	9.1e-15	5.8	22.7	-1.96
KLHL32	1.1e-10	1	3.9	-1.96
ESAM	3.9e-06	61.1	238.6	-1.96
PELI1	4.1e-10	7.3	28.4	-1.96
C1RL	7.7e-09	8.7	33.8	-1.96
DYRK3	4.8e-08	1.1	4.1	-1.96
HOPX	0.00021	6.4	24.8	-1.96
ATP8B4	5.8e-07	8.7	2.2	1.96
KCNG1	2.5e-05	3.9	1	1.96
COX7A1	4.7e-09	1053	269.7	1.96
SOBP	4.2e-06	1	3.9	-1.96
COTL1	0.00013	44.3	171.6	-1.96
ARSJ	4.8e-09	41.7	10.7	1.96
IL18RAP	2.5e-10	3.9	1	1.96
EDARADD	2e-09	15.8	4.1	1.95
INPP4B	1.3e-08	29.1	7.5	1.95
SPIRE1	1e-13	58.4	15.1	1.95
KCNJ8	9.1e-06	4.9	18.7	-1.95
INTS6-AS1	2e-07	2.1	8.3	-1.95
IL27RA	7.4e-09	3.4	13.2	-1.95
CYBA	1e-05	74.2	287.7	-1.95
RASSF10	9.5e-06	2.8	10.9	-1.95
LILRB4	8.1e-06	4.6	1.2	1.95
TMEM54	3.6e-08	13.9	53.7	-1.95
LINC01625	8.6e-07	1	3.9	-1.95
TTC26	5.6e-15	2.3	8.7	-1.95
NUDT10	9.2e-07	1	3.9	-1.95
FAM184B	4.5e-08	3.9	1	1.95
SLCO3A1	4.7e-06	9.4	36.2	-1.95
SLC16A13	1.4e-06	3	11.6	-1.94
FBXO17	1.2e-09	10.9	41.7	-1.94
STK32C	1.2e-07	4.5	17.5	-1.94
C4orf47	2.9e-10	1	3.8	-1.94
BOC	2.5e-05	3.6	13.6	-1.94
LEPROT	q<=1.7e-18	51.8	196.9	-1.93
IRAK2	4.5e-06	1.9	7.1	-1.93
SMYD3	5.1e-11	8.9	33.8	-1.93
BPHL	0.00031	9.7	37	-1.93
ATP2A3	0.00077	7.7	29.2	-1.93
ALDH4A1	0.00017	28.6	109.1	-1.93
ATP6AP2	1.3e-15	1216.3	319.5	1.93
TFEC	0.00057	1	4	-1.93
HRCT1	2e-06	2.4	9.1	-1.93
ABCC9	0.00036	1.6	6.2	-1.93
LOC101928530	0.00039	1	4	-1.93
EVC	1.6e-05	19.3	73.6	-1.93
ARRB2	9e-14	134.6	35.5	1.93
FAM102B	2.9e-06	1.6	6.2	-1.93
ICAM2	4.6e-09	7.3	27.8	-1.93
PDP1	5.8e-14	92.6	24.5	1.92
HSD17B11	1.3e-08	13.6	51.6	-1.92
CEP19	2.9e-07	1.4	5.1	-1.92
CTTNBP2	8.5e-13	35.7	9.4	1.92
SLC27A1	7.5e-16	79.6	21.1	1.92
KCNJ15	9.1e-05	12.4	47.1	-1.92
NLRC5	2.7e-10	29	7.7	1.92
UXS1	1.5e-05	66.4	250.8	-1.92
LCA5	2.1e-09	1.7	6.5	-1.92
CDK18	4.2e-09	18.4	69.7	-1.92
MAP9	9.7e-12	2.5	9.5	-1.92
MAP3K14	0.00019	3	11.5	-1.92
C4orf51	9.8e-07	3.8	1	1.92
PLEKHG5	1.1e-07	2.4	9.3	-1.92
CAMKMT	9.4e-09	5.5	21	-1.92
CD22	1.4e-05	7	1.9	1.92
TMEM51-AS1	7.3e-10	7.3	1.9	1.91
ZCCHC14-DT	3.1e-13	5.2	1.4	1.91
MORN5	5.8e-08	1	3.8	-1.91
GPIHBP1	0.00011	11	41.3	-1.91
ARRDC3	2.9e-06	31.7	118.8	-1.91
ZNF239	1.1e-09	1.4	5.1	-1.91
YBX2	4.6e-07	14.3	3.8	1.91
DHCR7	2.9e-17	167	44.4	1.91
C9orf135	3.3e-05	1	3.8	-1.91
HEPH	3.3e-06	2.4	9.1	-1.91
ELOVL7	3e-15	124.6	33.3	1.91
FAM20C	7.1e-05	22.8	85.1	-1.9
ASB16	q<=1.7e-18	5.9	1.6	1.9
PBX1	2.8e-10	15.4	57.5	-1.9
CKS2	8.8e-12	94	25.2	1.9
DRC3	2.3e-15	3.2	12.1	-1.9
RSPH14	4.6e-13	3.5	13	-1.9
SATB2-AS1	5e-06	1	3.7	-1.9
CFAP69	1.4e-14	1.5	5.7	-1.9
TK1	0.00089	7.9	29.2	-1.9
DEGS2	0.00036	7.2	26.9	-1.9
TGFB2	0.00085	1	3.7	-1.9
LINC02554	1.9e-08	3.7	1	1.9
ADRB2	3.6e-09	13.8	3.7	1.9
FZD1	1.1e-05	5.9	22.1	-1.9
BNIP3L	2.1e-14	26.1	97.7	-1.9
VWA5A	2.8e-11	11.1	41	-1.89
RASL11B	2e-05	1	3.7	-1.89
EPHB2	0.0003	1	3.8	-1.89
DOCK3	2e-11	3.7	1	1.89
MAPK12	0.00087	3.6	13.4	-1.89
EMID1	3.6e-05	3.3	12.2	-1.89
EXPH5	6.8e-13	18	4.8	1.89
MAST4	1.3e-06	4	14.8	-1.89
ITGA3	0.00029	35	129.7	-1.89
LYSMD2	4.4e-13	98.7	26.6	1.89
SPAG4	4e-10	25.1	6.8	1.89
FAT1	2.2e-08	12.5	46	-1.88
POGLUT2	1e-06	2.9	10.5	-1.88
LRRC43	3e-11	1.6	5.7	-1.88
C2orf27A	2.3e-07	1	3.7	-1.88
SLC39A10	4.7e-11	5	18.6	-1.88
NES	1.4e-05	14.8	54.5	-1.88
EPS8	2e-13	282.6	76.6	1.88
IRS2	1.8e-10	31.1	8.5	1.88
TSPOAP1	1.4e-08	3.4	12.4	-1.88
OTUD7A	3.6e-11	5.2	1.4	1.88
GDPD1	5.6e-06	2	7.4	-1.88
FOXP1	4e-18	36.5	10	1.87
SBF2-AS1	8.3e-13	25	6.8	1.87
TBC1D8	1.2e-07	8.5	31.2	-1.87
FRY	6.4e-07	5.5	19.9	-1.87
AGBL3	1.4e-09	1.6	5.8	-1.87
SLC25A34	0.00087	1.9	6.9	-1.87
RAB3A	1.4e-12	51.7	14.2	1.87
TDRD9	0.00026	1	3.7	-1.87
GMNN	1.3e-07	16.3	59.3	-1.86
TLR1	1.4e-08	2.3	8.3	-1.86
M1AP	0.00014	1	3.6	-1.86
MYOM2	1.7e-06	1.6	6	-1.86
USP13	5.3e-08	2	7.4	-1.86
NAALADL1	2.4e-07	1.1	3.8	-1.86
INMT	0.00037	3.5	12.8	-1.86
PTGR1	1.1e-05	121.9	442.5	-1.86
LNP1	2.2e-14	2.9	10.5	-1.86
MYLK-AS1	2.3e-06	1	3.7	-1.86
PRR5L	4.9e-06	3.4	12.4	-1.86
HSPA1A	0.0006	20.2	73.3	-1.86
LFNG	2.2e-05	4.5	16.5	-1.86
ARHGAP6	3.4e-17	69.2	19.1	1.86
CCDC13-AS1	2.2e-07	1.5	5.3	-1.86
LYRM9	8e-08	10	36.3	-1.85
GJA5	1.4e-07	5.3	19.1	-1.85
ADRA1B	7.8e-06	1	3.7	-1.85
ADM	2.3e-09	247.6	68.8	1.85
PIK3R1	9.8e-06	12	43.4	-1.85
PLLP	3.1e-13	452.5	125.2	1.85
OLFML1	6.3e-05	2.9	10.7	-1.85
CFAP43	5.1e-10	1	3.6	-1.85
FOXN3-AS1	3e-14	19.4	5.4	1.85
OXGR1	1.5e-06	27.3	7.6	1.85
TUBD1	1.1e-11	2.7	9.6	-1.85
MAFA	1.8e-07	3.6	1	1.85
EML6	9.7e-06	1	3.6	-1.85
USP2	0.00045	26.6	96.2	-1.85
GINS2	8.1e-17	7.1	2	1.84
RAB3D	3.6e-05	3.1	11.3	-1.84
ADAM2	4.6e-05	3.6	1	1.84
COL28A1	6e-08	1	3.6	-1.84
ANKRD6	5.4e-12	2.4	8.7	-1.84
LOC102725191	0.00025	1	3.6	-1.84
SLIT3	0.0003	5.7	20.5	-1.84
FZD8	1.7e-07	5.2	18.6	-1.84
HACE1	3.3e-12	3.4	12	-1.84
PC	0.00013	7.9	28.5	-1.84
CLDN5	9.1e-05	18.6	66.4	-1.84
LOXL1-AS1	2.7e-10	3.7	13.2	-1.84
CEACAM1	8.5e-10	10.1	36.2	-1.84
MUC4	2.1e-06	3.6	1	1.84
FANK1	7e-16	3.6	12.9	-1.84
HULC	1.7e-09	2.1	7.5	-1.83
STOX1	3.3e-06	2.1	7.6	-1.83
ZNF25	1.6e-12	3.8	13.4	-1.83
LINC02606	1.8e-07	1	3.6	-1.83
TMEM72-AS1	0.00076	1	3.6	-1.83
PRMT6	1e-13	13.6	48.3	-1.83
C1QTNF1	0.00047	6.9	24.4	-1.83
DKK3	2.3e-06	15.8	56.5	-1.83
LINC02709	8e-09	3.6	1	1.83
UAP1L1	1.3e-15	59.8	16.8	1.83
C1QTNF12	0.00054	1.1	3.9	-1.83
CARMIL1	6.4e-13	9.2	32.7	-1.83
ICAM1	0.00033	9	31.8	-1.83
EPDR1	3.8e-08	157.4	44.3	1.83
ODAM	2.5e-05	11.4	3.2	1.83
LHX6	0.00045	1	3.6	-1.83
IQCJ-SCHIP1	5.2e-06	1	3.6	-1.83
CLDN15	3e-05	12.4	44.2	-1.83
SLC38A1	q<=1.7e-18	214.8	60.4	1.83
LINC01484	0.00073	1.9	6.8	-1.83
BRWD1-AS2	0.00033	1.4	5.1	-1.83
CLCN5	1.3e-05	15.3	54.3	-1.83
COQ8A	4.2e-09	19.3	68.1	-1.82
RIPOR3	6.8e-05	8.5	30.1	-1.82
MYO1B	2.3e-06	15.2	53.6	-1.82
ZBTB47	6.7e-14	46.1	13.1	1.82
PITPNM1	1.5e-08	15.7	55.5	-1.82
CCDC191	9.9e-13	2.3	8	-1.82
GPR39	0.0005	1	3.5	-1.82
PLK3	0.00093	5.1	18.1	-1.82
EXOC3L4	6.5e-05	1	3.5	-1.82
STC2	5.6e-05	6.1	1.7	1.82
TCF7L1	3.1e-08	7.6	26.8	-1.82
TMEM97	2.2e-07	5.4	19	-1.82
CCN3	0.00032	10.3	36.2	-1.82
HES4	0.00072	4.7	16.4	-1.81
TMIE	9.6e-07	10.3	2.9	1.81
GPSM1	7.5e-08	41.7	11.9	1.81
LINC01547	5e-08	2.8	9.9	-1.81
DOCK8	1.2e-10	46.1	13.2	1.81
GUCY1B1	3.2e-11	5.6	19.8	-1.81
CABLES1	0.00054	6.5	22.9	-1.81
POU5F1	2.8e-07	1.6	5.6	-1.81
DENND6B	1.5e-10	2.2	7.7	-1.81
SREBF1	8.2e-16	126	35.8	1.81
DYNC2H1	1.8e-08	1.7	6	-1.81
DHTKD1	1.5e-07	12.2	42.7	-1.81
ADCY4	3.2e-07	4.9	17.3	-1.81
RCAN2	9.4e-17	251.1	72	1.8
FAM24B	0.00011	28.5	8.2	1.8
HEY1	9.5e-09	38.3	11	1.8
TBC1D32	4.5e-10	1	3.5	-1.8
PMAIP1	3.8e-05	19.3	5.5	1.8
RNF5	1.8e-14	74.5	259.9	-1.8
NTF3	4.3e-05	1	3.5	-1.8
MORN4	1.7e-08	7.6	26.3	-1.8
GABRE	0.00013	1.4	4.8	-1.8
LINC01020	0.00079	1	3.5	-1.8
RBMS3	5.2e-05	2.2	7.7	-1.8
USP18	2.9e-12	2.4	8.3	-1.79
VEGFB	q<=1.7e-18	464.1	134.3	1.79
CAMK1D	1.6e-08	24.8	7.2	1.79
LMO2	9.1e-11	21.3	73.6	-1.79
MORN1	2.2e-16	3.3	11.5	-1.79
DOCK1	7.3e-08	15.2	52.9	-1.79
ORAI2	5.2e-09	5.1	17.7	-1.79
LRRC27	5.3e-17	2.7	9.2	-1.79
RBPMS2	1.9e-08	73.3	21.2	1.79
EVA1B	5.3e-09	7.4	25.4	-1.79
DYNC2LI1	1.3e-13	22.1	76.7	-1.79
MIR5587	1.2e-05	5.1	1.5	1.79
LY75	0.00078	1	3.5	-1.79
TCN2	2.9e-06	31.2	108	-1.79
ADGRG1	2.9e-12	888.8	257.8	1.79
MIR647	5.8e-09	19	5.5	1.79
CYP3A7	5.1e-05	3.4	1	1.78
TCIM	0.00035	88.4	302.8	-1.78
FAM102A	8.3e-13	272.5	79.3	1.78
ANXA3	4.8e-06	31.5	108.2	-1.78
MET	9.5e-13	171.9	50	1.78
SHLD2	1.1e-11	13.5	46.1	-1.78
UTRN	1.9e-06	15.6	53.5	-1.78
FBXO16	1.3e-11	1.4	4.9	-1.78
LRRC56	7.9e-07	1.4	4.9	-1.78
TMEM67	5.6e-16	2.4	8.3	-1.78
TEX41	6.1e-06	6	1.8	1.78
BMPR1B-DT	1.8e-06	1	3.4	-1.78
PHLDB3	4.3e-13	2.9	10.1	-1.78
FGF13	1.9e-10	3.8	1.1	1.78
C15orf65	7.1e-08	3.5	12.1	-1.78
UNCX	4e-05	1	3.4	-1.78
PTPRB	3.1e-07	7.2	24.8	-1.78
FBXO36	4.9e-10	3.6	12.4	-1.78
IQCH	1.3e-11	1.2	4	-1.77
PAQR7	1.7e-09	16.2	55.4	-1.77
LAMA4	1.6e-07	26.9	7.9	1.77
WDFY3-AS2	8.1e-09	8.8	30	-1.77
SYNJ2	6e-08	2.8	9.6	-1.77
BEND5	7.7e-09	5.8	19.7	-1.77
TM4SF18	4e-07	9.6	32.8	-1.77
ATP11A	1.1e-05	8.7	29.5	-1.77
SLC3A2	6.8e-13	796.6	234.3	1.77
CCHCR1	3.2e-09	9.2	31.5	-1.77
DNAAF1	9.6e-10	1	3.4	-1.77
ASB13	2.5e-08	24.3	82.7	-1.77
TSC22D3	0.00016	72.7	248.7	-1.77
PCDHGC3	0.0005	2.4	8.2	-1.77
MIR4292	6.9e-13	10.3	3	1.77
IL18R1	8.5e-09	1	3.4	-1.77
CABCOCO1	4.7e-08	1	3.4	-1.77
FUT1	4.2e-08	14.1	4.1	1.77
BTBD19	0.00019	2.4	8.2	-1.76
SYDE2	1.1e-10	1.2	4.2	-1.76
JAG1	1e-06	20.9	70.8	-1.76
AXIN2	5.7e-06	1	3.4	-1.76
HSPA12B	1.1e-06	5.4	18.4	-1.76
SLC2A13	2.2e-05	5.2	17.7	-1.76
TMEM33	q<=1.7e-18	94.2	27.7	1.76
NUDT13	1.4e-10	2.1	7.1	-1.76
LINC00324	5.3e-07	1.6	5.5	-1.76
PATL2	4.8e-05	3.9	1.1	1.76
ZFP36L2	2.2e-07	40.4	136.9	-1.76
LRRIQ3	5.8e-06	1	3.4	-1.76
NR2F2	8.4e-08	46.1	155.9	-1.76
DISP1	4.4e-08	11.6	39.4	-1.76
B4GALNT3	4.2e-08	63.6	18.8	1.76
SPATS2L	2.1e-13	9.4	31.8	-1.76
PROB1	0.0002	1	3.4	-1.76
ZDHHC14	5.8e-06	5.1	17.3	-1.75
PLEKHG1	2.1e-06	4.3	14.3	-1.75
SLC16A1	5.3e-07	19.5	5.8	1.75
EPHB6	1.2e-07	4.4	14.7	-1.75
ALPK3	2.9e-15	40.3	12	1.75
SMIM10L2B	2.9e-12	33	9.8	1.75
JDP2	6e-08	4.7	15.7	-1.75
LOC101928725	1.8e-11	7.4	2.2	1.75
DEPTOR	7e-06	24.2	81.6	-1.75
RUNDC3A	4.6e-05	9	2.7	1.75
SLC22A4	4.8e-05	1.2	3.9	-1.75
PPIL1	8.3e-09	18.2	61.4	-1.75
GNAZ	3.7e-05	2.2	7.4	-1.75
RABGAP1L-DT	0.00013	1	3.4	-1.75
CACNB2	3.8e-08	7.5	2.2	1.75
ARMC9	1.4e-10	3.5	11.8	-1.75
PON2	5.4e-11	29.6	99.4	-1.75
SPRY2	3.1e-06	14	47.1	-1.75
TESMIN	2.3e-08	25.7	7.6	1.75
SEMA4G	1.4e-06	2.1	7.2	-1.75
NRAV	q<=1.7e-18	7.9	26.7	-1.75
RABL2A	1.7e-14	3.3	11.2	-1.75
CAVIN2	2e-06	19.7	65.6	-1.74
EFNB1	1.3e-07	18.3	61.4	-1.74
ZNF503-AS1	2e-06	1	3.3	-1.74
AKR1E2	0.00056	1	3.3	-1.74
STPG1	1.1e-12	5.6	18.9	-1.74
TEAD3	2.7e-08	8.1	27.2	-1.74
KAZN	1.1e-07	13.2	43.9	-1.74
LINC02021	3.7e-09	1	3.3	-1.74
KLHDC9	1e-11	12.3	40.8	-1.74
RBBP9	5e-13	12.1	40.5	-1.74
PIK3AP1	2.6e-08	5.4	17.9	-1.74
CCDC9B	2.9e-15	29.9	8.9	1.74
MAOA	9.5e-06	30.4	100.6	-1.73
IRF5	3.8e-05	8.5	28.1	-1.73
PHLDA1	3e-08	82.3	24.8	1.73
ADD3	3.5e-12	36.8	122.5	-1.73
HOXD10	6.1e-06	12.4	41.1	-1.73
LINC00885	1.5e-08	10.8	3.3	1.73
KCNK6	7.6e-05	1.2	4	-1.73
CDR2L	7.1e-05	7.9	26.3	-1.73
SSX2IP	2.7e-15	4.9	16.2	-1.73
PANTR1	3.7e-06	14.7	49	-1.73
FOXP4-AS1	1.8e-06	3.3	1	1.73
MS4A7	0.00013	21.4	6.5	1.73
CCDC85C	7.9e-14	9.5	2.9	1.72
NEBL	5.5e-08	19.9	65.6	-1.72
FGF9	1.4e-08	63.2	19.2	1.72
ODF2L	6.7e-14	3.8	12.5	-1.72
SAMD4A	1.5e-11	36.6	11.1	1.72
RNF125	2.9e-06	1	3.3	-1.72
FNDC5	1.7e-06	7.9	2.4	1.72
TLR3	3.3e-09	3.7	12.2	-1.72
NECAB3	q<=1.7e-18	97.4	29.6	1.72
CTTNBP2NL	1.2e-08	6.7	22.2	-1.72
LOC101929066	5.2e-09	1	3.3	-1.72
ZEB2	8.8e-05	4.4	14.5	-1.72
PDE7B	3.4e-09	3.8	12.4	-1.72
C16orf86	9.1e-10	3.7	12.3	-1.72
NEDD9	2.4e-07	27.8	91.6	-1.72
DCAF12L1	0.00055	1	3.3	-1.72
ANOS1	2.2e-06	4	1.2	1.72
TRIB3	0.00044	30.9	9.3	1.72
FEZ1	7.4e-08	14	46.1	-1.72
ALDOA	1.6e-17	53.9	16.4	1.72
GBP4	1.3e-06	7.3	24.2	-1.72
S100A6	5.9e-06	1824.4	6001.3	-1.72
TIAM1	0.00079	1.1	3.6	-1.72
STX2	2.2e-09	6.2	20.2	-1.71
MIR99AHG	2.4e-07	3.9	12.6	-1.71
HLF	0.00087	5	16.2	-1.71
CASQ2	0.00026	1.7	5.4	-1.71
LINC00205	0.00011	2	6.6	-1.71
C19orf81	1.4e-09	3.3	1	1.71
URB1-AS1	1.2e-07	11	36.1	-1.71
LMBRD1	q<=1.7e-18	35.6	116.9	-1.71
NQO1	0.00047	17.4	56.9	-1.71
ARHGAP23	1.6e-05	5.9	19.3	-1.71
HOXD11	0.00012	1	3.3	-1.71
HNMT	3e-09	35.1	115.2	-1.71
ZCCHC24	0.00016	3	9.8	-1.71
NFIL3	3.2e-05	14	45.5	-1.71
PPP1R21	1.1e-15	14.8	48.4	-1.71
CDC42EP3	2.4e-08	10	32.9	-1.71
TPM1	1.4e-06	123.7	404.9	-1.71
CYB5A	6.5e-06	86.4	282.5	-1.71
GDPD3	0.00087	1.5	5	-1.71
FAM81B	9.1e-06	1	3.3	-1.71
CCDC102A	7.7e-07	3.5	11.4	-1.71
KLF5	2.5e-05	11.7	38.5	-1.71
IFITM2	3.7e-08	124.6	407.5	-1.71
PDZD3	0.00034	1	3.2	-1.7
PRICKLE2	3e-06	1	3.3	-1.7
B4GALT6	6.8e-13	19.7	6.1	1.7
HSD11B1-AS1	0.00027	2.3	7.6	-1.7
RNF182	1.9e-05	1	3.2	-1.7
CCDC34	1.9e-13	44.2	13.6	1.7
PLEKHA4	0.001	5.8	18.6	-1.7
ZNF354C	8.5e-07	1	3.3	-1.7
JUN	0.00032	109.2	355.9	-1.7
AASS	7.2e-08	3.5	11.5	-1.7
PPP1R3C	1e-11	59	18.2	1.7
TRIP10	1e-09	23.2	75.2	-1.7
MIR339	4.3e-06	1	3.3	-1.7
F2R	1.2e-05	14	45.7	-1.7
MYOM1	2.2e-05	1	3.2	-1.69
LINC01607	2.1e-08	13	4.1	1.69
VNN2	8.9e-05	1.3	4.2	-1.69
KLF4	0.00019	9.1	29.3	-1.69
PXDC1	0.00015	15.3	49.3	-1.69
LOC100507564	1.6e-07	1	3.3	-1.69
PACRG-AS1	3e-10	3.2	1	1.69
TPMT	5.6e-08	24.1	77.7	-1.69
CAHM	1.3e-05	1	3.3	-1.69
TTC36-AS1	1.3e-06	2.1	6.9	-1.69
TRDMT1	7.2e-10	1	3.2	-1.69
UNC5B-AS1	5.7e-05	3.2	1	1.69
MYD88	3.3e-09	11.2	36.1	-1.69
CREG1	8.1e-16	60.8	195.7	-1.69
ACTN1	0.00013	27.8	89.6	-1.69
AMDHD1	0.0003	1	3.2	-1.69
TRIP6	q<=1.7e-18	59.3	191.8	-1.69
ZNF219	1.1e-13	77.7	24.1	1.69
ENO1	1.6e-07	778	2505.8	-1.69
ENTPD7	1.1e-09	1.8	5.7	-1.69
NRXN2	0.00032	1	3.2	-1.69
CA12	1.2e-16	1544.7	477.2	1.69
GYG2	2.4e-06	1	3.2	-1.68
CHCHD10	8.1e-17	1024.7	319.5	1.68
BSG	q<=1.7e-18	4718.9	1471.8	1.68
DHX40	q<=1.7e-18	19.5	62.5	-1.68
EPB41L5	6.8e-11	12.9	41.3	-1.68
VDR	3e-10	79.1	24.7	1.68
SLC16A5	0.00017	31.6	101	-1.68
AJM1	1.2e-15	8.4	2.6	1.68
RIBC1	1.9e-16	2.5	7.8	-1.68
COLEC12	8.1e-05	12.7	4	1.68
NPC1	8.6e-14	75.2	23.6	1.68
SAT2	1.4e-05	95	304.2	-1.68
PAX2	3.7e-06	23.1	73.9	-1.68
LAYN	4.2e-07	2.8	9	-1.68
VWA5B1	6.6e-07	4	1.2	1.68
FAM71E1	3.5e-11	17.9	5.6	1.68
TGFB1I1	0.00044	14.2	45.4	-1.68
LRRC31	2.3e-06	3.2	1	1.67
CCDC134	2.1e-15	5.7	1.8	1.67
PACC1	2.3e-07	3.9	12.5	-1.67
CBARP	2e-11	5.1	1.6	1.67
DPCD	q<=1.7e-18	20.2	64.3	-1.67
MFSD13A	2.8e-06	1.3	4.1	-1.67
SOCS2	4e-12	14.1	45	-1.67
PSMG3-AS1	7.9e-07	2.9	9.3	-1.67
TSPAN7	3e-16	272.3	85.8	1.67
PITPNM3	0.00017	1	3.2	-1.67
SRGAP3	9.2e-06	2.5	7.9	-1.67
PAQR8	0.00075	7.1	22.8	-1.67
SLC37A2	1.4e-05	3.7	1.2	1.67
CDH13	0.00037	2.6	8.2	-1.67
BBOF1	q<=1.7e-18	2.7	8.5	-1.67
TNFAIP2	0.0008	10.8	34.2	-1.67
PCGF6	7e-12	2.5	7.8	-1.66
MTURN	8.6e-07	43.8	138.6	-1.66
HPCAL1	3.6e-18	39.6	124.8	-1.66
HRH2	0.00054	7.1	2.2	1.66
ME3	q<=1.7e-18	101.5	32.2	1.66
LSAMP	3.8e-06	10.2	3.2	1.66
ST7	q<=1.7e-18	228.6	72.4	1.66
IVNS1ABP	1.5e-10	104.5	330.5	-1.66
CCND3	4.2e-07	29.7	93.5	-1.66
NR0B2	7.1e-07	129.9	41	1.66
PRMT5-DT	0.00021	4.6	14.7	-1.66
SUSD3	2.6e-05	60.9	19.3	1.66
RALGAPA2	1.8e-12	51.6	16.3	1.66
MLLT11	8.5e-05	1.8	5.8	-1.66
DIXDC1	1.1e-10	7.9	24.9	-1.66
CEP112	1.4e-11	3.1	9.8	-1.66
RAB23	1.8e-06	1.6	5	-1.66
EVPL	2.4e-05	5.7	18.1	-1.66
KIZ	1.8e-08	12.4	39.2	-1.66
ZNF697	2.3e-06	4.2	13.1	-1.65
HDGF	q<=1.7e-18	98.7	310.3	-1.65
CDK5R1	3.8e-07	3.1	1	1.65
ALDH2	0.00021	17.1	53.9	-1.65
ITGA6	2.9e-10	203.3	65	1.65
TNK1	2e-11	4.8	15.1	-1.65
LINC01816	1.6e-07	2	6.1	-1.65
RMDN2	1e-12	4.4	13.7	-1.65
HENMT1	4.6e-07	2.3	7.3	-1.65
LOC100505501	1.6e-07	1	3.1	-1.65
MLF1	6.6e-09	9.7	30.4	-1.65
TRAM2	2.9e-05	4.3	13.6	-1.65
STOX2	1.7e-06	1.1	3.3	-1.65
CCDC198	2.7e-14	40.1	126.2	-1.65
SOX15	8.9e-06	1	3.1	-1.65
CD58	5e-10	11.4	35.8	-1.65
ATP6V0E2-AS1	2.7e-13	14.6	4.6	1.65
DEFB1	3.6e-09	8993.4	2857.5	1.65
RBM43	3.9e-09	4.4	13.9	-1.65
C2orf88	4.6e-12	27.3	8.7	1.64
PGR	1.6e-06	4	1.3	1.64
FGGY	6.4e-13	9.5	29.5	-1.64
HSPB9	6.6e-06	1	3.1	-1.64
IFITM1	1.5e-05	35.5	110.7	-1.64
MST1	2.6e-08	6.5	20.1	-1.64
REEP4	1.5e-16	49.4	15.9	1.64
STK17B	1.3e-05	3.2	9.9	-1.64
RASL10B	0.00079	1.6	5.1	-1.64
ICA1L	8.3e-08	1	3.1	-1.64
CWH43	5.2e-06	58.6	18.8	1.64
EPS8L2	3.2e-07	70	217.9	-1.64
IDH1-AS1	3.8e-07	1	3.1	-1.64
TSPAN15	2e-07	29.3	91	-1.64
LYRM4-AS1	1.9e-07	1	3.1	-1.64
LIMA1	2.2e-11	306.1	98.4	1.64
THBS4	0.00011	4.2	1.3	1.64
PDGFA	0.00011	11.3	35.5	-1.64
SLC29A3	8.7e-06	2.8	8.8	-1.64
ZDHHC11B	2.3e-07	3.1	1	1.64
MBOAT2	3.4e-08	5.9	18.4	-1.64
BBC3	3.3e-12	26.2	8.4	1.64
UBXN11	5.2e-18	12.2	38	-1.64
LRRC37A3	5.3e-12	1.6	5	-1.63
GINM1	1e-17	47	145.5	-1.63
SLC25A33	0.00016	5.4	16.8	-1.63
ZNF853	2e-06	3.9	12.2	-1.63
F7	1.6e-08	3.1	1	1.63
FBXL7	2.7e-05	2.5	7.7	-1.63
TIMP3	8.7e-06	234.1	722.8	-1.63
PCAT19	3.3e-08	2.4	7.3	-1.63
ARL3	2.1e-14	13.4	41.7	-1.63
TRPV1	1.5e-11	1.4	4.5	-1.63
PLXNB1	9.7e-10	29	89.6	-1.63
TMEM88	2.7e-11	20.5	63.4	-1.63
FGFR2	8.3e-08	18.7	57.8	-1.63
ACBD4	4.1e-11	13	40.4	-1.63
DRAXIN	2.3e-09	3.1	1	1.62
TEX30	2.4e-07	4.7	14.4	-1.62
ESAM-AS1	0.00013	3.1	9.7	-1.62
ZNF487	1.3e-13	2.3	7	-1.62
RALA	q<=1.7e-18	132.9	43.3	1.62
CNIH3	1e-07	2.5	7.6	-1.62
RBM26-AS1	6.7e-07	2.6	8.1	-1.62
CPNE2	9.5e-12	115	37.5	1.62
PDE2A	1.1e-05	9	27.8	-1.62
BIN1	2.4e-05	27.8	85.6	-1.62
KCNH3	9e-07	1	3.1	-1.62
SLC16A7	7.2e-11	72.3	23.5	1.62
TNFSF12	2e-09	15.3	47	-1.62
CDK19	1.1e-09	4.3	13.3	-1.62
CLSTN3	2.9e-08	21.5	66.2	-1.62
TLL1	0.0001	1	3.1	-1.62
IFT74	9.2e-17	4.7	14.5	-1.62
MAP2	4.5e-07	19.5	6.4	1.61
LINC02028	2.8e-08	5.5	1.8	1.61
VAMP5	7e-12	47.2	144.1	-1.61
ADGRE5	6.2e-05	8.5	26	-1.61
CDH12	3.7e-05	3.1	1	1.61
MIR3176	2.8e-06	4.8	1.6	1.61
TCTN2	4.8e-12	9.5	29.2	-1.61
LEKR1	2.2e-06	1	3.1	-1.61
TNFRSF25	1.7e-06	1.4	4.4	-1.61
ZHX3	1.5e-05	12.1	37	-1.61
LINC00240	5.9e-08	2	6.1	-1.61
IFT81	3.8e-14	5.5	16.8	-1.61
LINC00310	0.0004	1	3.1	-1.61
ZNF426-DT	3.3e-06	3	9.3	-1.61
RNASEK	1.2e-17	7.7	2.5	1.61
HOXC-AS1	4.5e-05	4.8	14.6	-1.6
PLEKHA2	2.1e-11	11.6	35	-1.6
NEU4	0.00076	1	3	-1.6
HCAR1	0.00029	10.8	3.5	1.6
SORBS3	2.8e-10	28.2	85.8	-1.6
GAL3ST4	5.9e-06	4.9	1.6	1.6
ENTPD3	0.00054	1	3	-1.6
CALCRL	1.1e-06	8.7	26.4	-1.6
AGBL4	5.4e-08	1	3	-1.6
MRPS6	0.00024	139.8	423.4	-1.6
SMO	8.2e-06	12.9	39.1	-1.6
CAP2	5.1e-07	5.3	16.2	-1.6
DUSP1	3.1e-07	237.9	722.5	-1.6
HOXD8	6.9e-10	35.9	109.1	-1.6
OCIAD1-AS1	2.5e-06	3	1	1.6
STAC3	1.1e-07	4.3	1.4	1.6
TOM1L1	4.1e-12	35.5	107.6	-1.6
MKLN1-AS	1.2e-06	5.8	17.4	-1.6
TMEM106A	0.00018	3	9	-1.59
YTHDF3-DT	4.8e-06	3.1	9.3	-1.59
COL18A1	3.9e-05	64.5	194.7	-1.59
KDM1B	9.7e-12	4.7	14.2	-1.59
CCDC138	1.4e-12	1	3	-1.59
ISM2	0.0001	7.6	2.5	1.59
LONRF1	2e-11	53.8	17.9	1.59
MOB1B	8.2e-13	139.4	46.4	1.59
CREB3L4	2.7e-11	8	24.1	-1.59
NNT	2.2e-14	247.1	81.9	1.59
ARG2	0.00021	35.5	106.7	-1.59
TMEM237	5.1e-13	4.4	13.3	-1.59
GPRASP1	1.9e-05	4	11.9	-1.59
MGC27382	0.00014	1	3	-1.59
PKN3	8.6e-07	4.1	12.4	-1.59
KANK3	1.6e-08	5.5	16.5	-1.59
CYYR1	9.6e-07	11	32.8	-1.58
TMEM191C	4.9e-14	3.6	1.2	1.58
TCEA3	5.5e-09	48.2	144.4	-1.58
ASPHD2	4.2e-06	17.3	5.8	1.58
CD302	2.7e-05	1	3	-1.58
IFT22	3.5e-17	8	24	-1.58
SMARCE1	8.2e-12	2.2	6.7	-1.58
NSUN7	2.2e-09	17.2	5.7	1.58
KRT7	3.1e-06	696.6	232.4	1.58
HELT	0.00029	1	3	-1.58
ANKS4B	0.001	1	3	-1.58
SLC9A2	7.4e-13	28.1	9.4	1.58
ST3GAL6	4e-11	64.2	21.5	1.58
LRRC49	3e-12	1.9	5.6	-1.57
C3orf18	2.6e-09	56.7	19.1	1.57
LINC00476	1.2e-09	1.4	4.3	-1.57
CEP126	1.9e-08	1	3	-1.57
ALDH3A2	1.6e-09	51.7	154	-1.57
SH3D19	6.5e-07	12.2	36.2	-1.57
AHI1	5.3e-10	3.2	9.7	-1.57
RSU1	4.3e-13	22.1	65.7	-1.57
BNIPL	5.9e-06	1	3	-1.57
GAL3ST1	0.00024	13.2	39.3	-1.57
FAM183A	2.1e-07	1	3	-1.57
SERAC1	3.8e-11	4	11.7	-1.57
NRM	0.0002	7	20.7	-1.57
TGM1	0.0005	1	3	-1.57
TRIB2	8.1e-08	26.3	78.4	-1.57
RIMS2	1.4e-06	3	1	1.57
B3GNT7	0.0002	1	3	-1.57
LOC101927787	2.4e-08	3	1	1.57
GNA11	3.2e-18	182.6	61.5	1.57
OSCP1	q<=1.7e-18	13	38.6	-1.57
NUCB2	4.4e-14	165.9	56.4	1.56
MIR8078	5.1e-09	4.4	1.5	1.56
TSPAN4	3.1e-09	40.7	120	-1.56
SOX4	0.00052	28.9	85.1	-1.56
FLNA	0.00036	64.7	191.6	-1.56
KRTAP5-AS1	2.3e-09	2.9	1	1.56
MIR570	7.4e-13	31.6	10.7	1.56
CDC42EP5	3.5e-05	6	17.8	-1.56
RELT	2.7e-10	4.6	1.6	1.56
MYO10	2.7e-16	93.2	31.6	1.56
TMEM91	4.2e-08	3.4	10.1	-1.56
SETMAR	4e-14	88.4	29.9	1.56
IQCK	2.3e-14	5.3	15.5	-1.56
MYMX	3.5e-05	3.7	1.3	1.55
GLB1L	7.2e-07	6.2	18.2	-1.55
EPB41L2	3.3e-05	13.6	39.9	-1.55
RNASE1	1.1e-06	134.5	394.6	-1.55
SASH1	7.8e-06	14.7	42.9	-1.55
ARHGAP24	4.5e-10	32.6	95.3	-1.55
USHBP1	2.7e-06	2.3	6.9	-1.55
MORN3	8.5e-08	1	2.9	-1.55
LIFR-AS1	1.6e-05	2.3	6.6	-1.55
GAS2L1	4.3e-18	104.2	35.5	1.55
GDF9	6.3e-05	1	2.9	-1.55
NBPF9	3.3e-06	1.1	3.2	-1.55
SNHG19	9.4e-05	34.6	101.2	-1.55
AGRN	8.6e-07	60.6	176.9	-1.55
PRKD3	1.5e-10	8.1	23.7	-1.55
ITGB4	0.00026	7.6	22.2	-1.55
LINC02188	0.00047	1	2.9	-1.54
ATL1	2.6e-15	3	8.7	-1.54
PLCB4	9.4e-08	17.3	5.9	1.54
ALDH9A1	2.3e-12	54.9	160	-1.54
ISM1	7.5e-05	1	2.9	-1.54
STXBP5L	1e-07	2.9	1	1.54
CAVIN1	3.4e-05	71.3	207.3	-1.54
METAP1D	7.7e-12	2.5	7.4	-1.54
NAPEPLD	1.7e-07	11.5	33.4	-1.54
RAB20	1.6e-10	21	61.3	-1.54
SUMF2	6.1e-16	86.5	250.8	-1.54
DMRTA1	7.2e-06	1.4	4.1	-1.54
ASCL2	0.00027	1	2.9	-1.54
E2F8	0.00016	2.9	1	1.54
DOK4	5.4e-07	16.5	48	-1.54
RECQL4	7e-12	9.5	3.3	1.54
TMEM35A	0.00036	3.2	1.1	1.54
PTPRM	2.1e-08	22.2	64.7	-1.54
APOL3	1.1e-05	11.1	32	-1.53
ACKR2	0.00032	1.4	4	-1.53
USP46	4.3e-08	4	11.5	-1.53
F8	2.3e-09	4.1	11.7	-1.53
FOXD2	0.00069	1	2.9	-1.53
RPS6KL1	2.3e-12	6.6	2.3	1.53
NUAK2	2.1e-06	30	86.9	-1.53
TESK2	7e-10	1.8	5.2	-1.53
NBPF15	3.4e-07	1.6	4.7	-1.53
TM7SF2	2.3e-08	245.3	84.8	1.53
BCAM	4e-07	359	1035.9	-1.53
ETV2	1e-07	1	2.9	-1.53
TMEM106C	4.5e-12	462.4	159.8	1.53
CREM	4.1e-06	25.1	72.8	-1.53
ATP5IF1	6e-16	199.5	576.8	-1.53
ZNF714	1.6e-14	10.3	3.5	1.53
NEAT1	3.2e-11	172.3	59.8	1.53
CBR3-AS1	4.9e-14	24.9	8.6	1.53
SMKR1	7.3e-05	1	2.9	-1.53
HCAR2	2.3e-05	3.1	1.1	1.53
PTPRJ	3.1e-13	99.3	34.4	1.53
SLFN11	6.2e-06	3	8.8	-1.53
PRIMA1	0.00048	1	2.9	-1.52
SMIM10	3e-07	4.3	12.3	-1.52
TIE1	6.7e-06	19.1	54.7	-1.52
ASF1B	0.00021	6	2.1	1.52
DAB2IP	6.2e-15	242.9	84.7	1.52
TMEM44	9e-05	3.4	9.7	-1.52
ANP32E	7.5e-11	21.6	61.8	-1.52
CD44	5.5e-06	83.2	29.1	1.52
PRR29	1.2e-06	1	2.9	-1.52
ARSB	9.7e-07	7.3	20.9	-1.52
ATP6V1C2	7.7e-07	57.4	20.1	1.52
SPATA33	q<=1.7e-18	6	17.1	-1.52
LINC02068	0.00046	1	2.9	-1.52
SGSM1	4.8e-10	12	4.2	1.52
SEPTIN2	q<=1.7e-18	137.7	395.7	-1.52
ANO5	7e-11	16.9	5.9	1.52
CMBL	0.00072	34.5	98.2	-1.51
[truncated: 1,377 more rows]
