# Supplementary material for: Identification of novel biomarkers to distinguish clear cell and non-clear cell renal cell carcinoma using bioinformatics and machine learning
Source: PLoS One. 2024 Jun 10;19(6):e0305252. doi: 10.1371/journal.pone.0305252 (PMC11164351; doi:10.1371/journal.pone.0305252)
Supplement: S7 Table — (XLSX) [file pone.0305252.s007.xlsx]

## Sheet: MS1
Supplemental table 7: The Clinicopathological data of RCC patients
			RN = radical nephrectomy PN = partial nephrectomy							1 = present 0 = absent Blank = missing value N/A = can not be identify	1 = present 0 = absent Blank = missing value N/A = can not be identify	0 = absent Blank = missing value N/A = can not be identify	0 = absent Blank = missing value N/A = can not be identify		(-) = no received because PN	(-) = no received because PN	(-) = no received because PN	H-Score of NDUFA4L2	H-Score of DAT
No	Sex	Age	type_sur	Tumor_wide	Tumor_leng	Tumor_high	Tumor_side	Subtype	Subgroup	lympho_vas_invade	tumor_grade	Sarcomatoid	Rhabdoid	pT	pN	pM	Stage	H_NDUFA4L2	H_DAT
1	M	66	RN	10	9	5.5	right	ccRCC	ccRCC	1	2	0	0	pT3	N1	Mx	3	222.5	121.5
2	M	56	PN	2.8	2.5	2	right	PRCC	non-ccRCC	1	3	0	0	pT1	Nx	Mx	1	264.3	209
3	F	48	RN	3.5	3	2.8	left	ccRCC	ccRCC	0	2	0	0	pT1	Nx	Mx	1	221.5	0
4	M	49	RN	6	5.5	5.5	right	ccRCC	ccRCC	0	1	0	0	pT1	Nx	Mx	1	61.4	0
5	M	66	RN	16	15	11	left	PRCC	non-ccRCC	1	4	1	1	pT3	N0	Mx	3	242.5	107.5
6	M	57	RN	6	5.7	5	right	ccRCC	ccRCC	0	3	0	0	pT1	Nx	Mx	1	58	103.7
7	F	62	PN	4.5	4	4	right	PRCC	non-ccRCC	0	2	0	0	pT1	Nx	Mx	1	193	136.2
8	M	56	RN	4	3	2.5	right	ccRCC	ccRCC	1	2	0	0	pT1	Nx	Mx	1	238	139.5
9	M	51	RN	15	12	8.5	right	ccRCC	ccRCC	0	2	0	0	pT3	Nx	Mx	3	96.5	129.5
10	F	66	RN	9	8	6	right	ccRCC	ccRCC	0	2	0	0	pT1	Nx	Mx	1	205	130
11	F	80	RN	5.2	2.1	5	left	ccRCC+ high grade 3	ccRCC	0	4	1	1	pT1	N0	Mx	1	182.5	130.5
12	M	53	RN	8	6	6	right	ccRCC	ccRCC	1	2	0	0	pT2	Nx	Mx	2	184.5	201
13	M	36	RN	6	5.5	5	left	TCRC	non-ccRCC	0	3	0	0	pT1	Nx	Mx	1	228.5	203.5
14	M	69	RN	10.5	9.5	8.5	right	ccRCC + high grade (rhabdoid+sacromatoid)	ccRCC	1	4	0	1	pT3	N1	Mx	3	200	108
15	M	68	RN	10	9	7	left	ccRCC	ccRCC	1	3	0	0	pT3	Nx	Mx	3	256	186.5
16	M	30	RN	16	11	10	right	TranslocationRCC	non-ccRCC	1	4	0	1	pT3	N1	Mx	3	134.4	193
17	M	54	RN	9	8	7.5	left	ccRCC	ccRCC	0	2	0	0	pT3	Nx	Mx	3	238.5	229
18	M	69	RN	7	6	5	right	ccRCC	ccRCC	1	1	0	0	pT3	Nx	Mx	3	265.5	202
19	M	77	PN	2.1	1.7	1.4	right	ccRCC	ccRCC	0	2	0	0	pT1	-	-	-	228.5	198
20	M	71	RN	6.7	6	5	right	ccRCC high grad	ccRCC	0	4	0	0	pT1	Nx	Mx	1	58.7	102
21	F	76	RN	4.4	4	3.5	right	ccRCC	ccRCC	0	2	0	0	pT1	N0	Mx	1	261.5	162
22	F	34	RN	8	7	6	left	chRCC	non-ccRCC	0	N/A	N/A	N/A	pT2	Nx	Mx	1	226.5	121
23	F	54	RN	7.5	7	6	left	PRCC(type 2)	non-ccRCC	1	4	0	1	pT4	N0	Mx	4	252	225.5
24	M	47	PN	2.3	2	1.8	left	ccRCC	ccRCC	0	1	0	0	pT1	-	-	-	126	119.5
25	M	71	RN	10.5	8.5	8	left	ccRCC	ccRCC	0	3	0	0	pT2	N0	Mx	2	182	150
26	F	66	RN	10	8.5	7	right	ccRCC	ccRCC	0	1	0	0	pT2	Nx.	Mx	2	188	164.5
27	M	57	TN	5	4.8	4.5	right	ccRCC	ccRCC	0	2	0	0	pT1	Nx	Mx	1	168	188.5
28	F	40	RN	13	10.5	8	left	chRCC* with oncocytoma	non-ccRCC	0	N/A	N/A	N/A	pT2	Nx	Mx	2	291	110.5
29	M	53	RN	14	11	10	right	chRCC	non-ccRCC	0	N/A	N/A	N/A	pT2	Nx	Mx	2	230.5	159.5
30	F	76	RN	14	12.5	5	right	ccRCC high grad	ccRCC	0	4	0	1	pT2	Nx	Mx	2	230.5	137
31	M	75	RN	8.9	6.5	6.5	left	ccRCC	ccRCC	0	3	0	0	pT1	N0	Mx	1	174	115
32	M	61	RN	4.3	4	3.7	left	ccRCC	ccRCC	0	2	0	0	pT1	Nx	Mx	1	238.5	193
33	M	52	RN	15	14	13	left	chRCC+sacromatoid (*first diag >> ccRCC)	non-ccRCC	1	4	1	1	pT3	Nx	Mx	3	174	185.7
34	M	76	RN	7	6	5	left	ccRCC	ccRCC	0	2	0	0	pT1	No	Mx	1	207.5	50
35	M	50	RN	7	6	5	right	ccRCC	ccRCC	1	4	0	1	pT3	Nx	Mx	3	224.5	99.5
36	M	49	RN	3	3	3	left	ccRCC	ccRCC	0	3	0	0	pT1	Nx	M0	1	209	39.5
37	F	74	RN	4.5	3.5	3.5	left	ESC RCC	non-ccRCC	0	.	.	.	pT1	Nx	Mx	1	177	233.5
38	F	54	RN	3.5	2.5	2	right	ccRCC	ccRCC	0	2	0	0	pT1	Nx	Mx	1	233	135
39	M	71	RN	12	10	9	right	ccRCC	ccRCC	0	2	0	0	pT2	Nx	Mx	2	205	99.5
40	M	49	TN	6	5.5	5.5	left	ccRCC	ccRCC	0	4	1	0	pT3	-	-	-	223	194.5
41	M	51	PN	2.5	2.2	2	left	ccRCC	ccRCC	0	1	0	0	pT1	Nx	Mx	1	188	199.5
42	F	43	PN	3.2	2.6	2.6	right	PRCC	non-ccRCC	0	2	0	0	pT1	Nx	Mx	1	175.5	117.5
43	F	49	PN	3.5	3.5	2	right	non-clear RCC with calcification	non-ccRCC	0	1	0	0	pT1	Nx	Mx	1	240	228
44	M	40	RN	2	1	1	right	ccRCC	ccRCC	0	2	0	0	pT1	Nx	Mx	1	201.5	101
45	M	51	TN	6.5	6	6	left	ccRCC	ccRCC	1	2	0	0	pT3	Nx	Mx	3	199	132.5
46	M	49	RN	17	12	8	left	ccRCC	ccRCC	1	1	0	0	pT3	Nx	Mx	3	214.8	99.5
47	F	54	TN	2.5	1.6	1.4	left	ccRCC	ccRCC	0	1	0	0	pT1	Nx	Mx	1	186.8	99
48	M	82	RN	2.4	2.4	2	right	Suspicious to acquired cystic disease associated renal cell carcinoma	non-ccRCC	0	.	.	.	pT1	Nx	Mx	1	232.8	121.5
49	F	51	RN	7	5.5	5.3	right	ccRCC	ccRCC	1	2	0	0	pT3	Nx	Mx	3	240.5	104.5
50	M	50	RN	5	4	3.5	right	ccRCC	ccRCC	0	2	0	0	pT1	-	-	-	243	122
51	M	58	RN	6	5.5	4.2	right	ccRCC	ccRCC	1	4	1	1	pT3	Nx	Mx	3	222	132
52	M	58	RN	6	5	5	right	ccRCC	ccRCC	0	2	0	0	pT1	Nx	Mx	1	197	99.5
53	M	64	PN	3.8	3	2	left	ccRCC	ccRCC	1	4	0	1	pT3	N0	Mx	3	241.5	101
54	M	74	RN	10	7.5	6	left	ccRCC (High grade)	ccRCC	1	2	0	0	pT1	Nx	Mx	1	234.5	106
55	M	57	RN	14.5	9.5	9.5	left	ccRCC + sacromatoid	ccRCC	0	4	1	0	pT3	N0	Mx	3	237.5	105
56	M	41	PN	4.2	4	3	left	ccRCC	ccRCC	0	1	0	0	pT1	Nx	Mx	1	207.5	197.5
57	M	61	RN	6.2	5.6	5	right	ccRCC	ccRCC	0	1	0	0	pT1	Nx	Mx	1	202.5	98
58	F	34	TN	3.5	3	2.8	right	TranslocationRCC	non-ccRCC	0	4	0	1	pT1	Nx	Mx	1	246.5	180.5
